# Supplementary material for: Definition of the effector landscape across 13 phytoplasma proteomes with LEAPH and EffectorComb
Source: NAR Genom Bioinform. 2024 Jul 30;6(3):lqae087. doi: 10.1093/nargab/lqae087 (PMC11287381; doi:10.1093/nargab/lqae087)
Supplement: lqae087_Supplemental_Files [file lqae087_supplemental_files.zip]

Archive with 11 entries (11 files):
- Additional_Figures.docx
- Additional_table1.1.xlsx
- Additional_table1.2.xlsx
- Additional_table2.xlsx
- Additional_table3.xlsx
- Additional_table4.xlsx
- Additional_table5.xlsx
- Additional_table6.xlsx
- Additional_table7_updated_phyeff.xlsx
- Additional_table8.xlsx
- Additional_table9.xlsx
