# Supplementary material for: Definition of the effector landscape across 13 phytoplasma proteomes with LEAPH and EffectorComb
Source: NAR Genom Bioinform. 2024 Jul 30;6(3):lqae087. doi: 10.1093/nargab/lqae087 (PMC11287381; doi:10.1093/nargab/lqae087)
Supplement: lqae087_Supplemental_Files [file lqae087_supplemental_files.zip › Additional_table1.1.xlsx]

## Sheet: Additional_table1.1
Additional Table 1.1: Positive dataset composition.
SequenceID	Organism	Dataset	Source	Publication	AA sequence
B3R0L2	Phytoplasma mali (strain AT)	+	Uniprot	https://doi.org/10.1186/1471-2164-9-306	MFKFKSQIKVIYICLFIILGLFFIINNNHVMASPPKKDSNKGKSIDKSVSSKRETVSIREYRELEMALNQLPEEERNTIMETLNNPEKMEVLLKKAQDEANKKRGGSSSSQHDDNNKDKGKK
C0H5W6	Onion yellows phytoplasma (strain OY-M)	+	Uniprot	https://doi.org/10.1073/pnas.0813038106	MVKLKKHKAKLLIFAGFWAILLFLNHNYLIFADQDDDIENVITLIETKENQTEQIKIQCQDLLQKGEKDA
Q2NJQ2	Aster yellows witches'-broom phytoplasma (strain AYWB)	+	Uniprot	https://doi.org/10.1094/MPMI-22-1-0018	MFKIKNNLLLLLNVFVFAFLGLFLINNNQQVMGMDKDIASTSNNNPNITNYSIEENIINLKYKIRENAVKKINIENEIQQLSNNEPRKNTLLTLKKNLENLINNQKEQLKTYQILLKTLNDENN
Q2NJA6	Aster yellows witches'-broom phytoplasma (strain AYWB)	+	Uniprot	https://doi.org/10.1094/MPMI-22-1-0018	MLKLKNQFKIISIYLFVFIGLLFININQVIASPKKESSDKKRDIPKINKSEEKNKKQKEDIKRFYTIHKEFKEYSIEKNNEIIKILENPELMEILKQKAEEETKNLKEEGSSSKQPDDSKK
Q2NK94	Aster yellows witches'-broom phytoplasma (strain AYWB)	+	Uniprot	https://doi.org/10.1094/MPMI-22-1-0018	MFKIKNNLLKSKIFVFILLGLFVIINNHQAMAAPNEEFVGDMRIVNVNLSNIDILKKHETFKKYFDFTLTGPRYNGNIAEFAMIWKIKNPPLNLLGVFFDDGTRDDEDDKYILEELKQIGNGAKNMYIFWQYEQK
X5IFG3	Onion yellows phytoplasma OY-W	+	Uniprot	https://doi.org/10.1111/tpj.12495	MFKIKNNLLLLLNSFIVFAFLGLFLIANNQQVMGMNKDIASASNNNQNITNYSIEENIINLKYKIRKNAVKKINTEREIQQLSNNDPNKNTLLALKQNLENLIHNQKEQLKTYQKLLKTLNDENN
A0A081D4K8	'Chrysanthemum coronarium' phytoplasma	+	Uniprot	-	MKIQKSPKNIINKKNILTKRYFFNLFLLLTMIIATTGGIGYYFFNHSKQPVYEIIVNKNTIFQTNNNDCFDDYNDKIKQLNEEITIKNEELKDPSLSPQEKQVIEQIVKLKTQQKKELQIDLFLKKFLKKSEEEILEIDNKIKTTNQLEEKHSLTETKLLKEKEIIKYQKLLKDKELNIVNITQLDQKLVQPDLNSATKTALENQKTQNQNNIKNINEQITKKVNLINLKTKKNVIEQELQDPQISSELKQYLIKYKENTEKQITNLETQ
A0A0A8JBX1	Apricot atypic aster yellows phytoplasma AVUT	+	Uniprot	PubMedID: 24597566	MFKLKNNLLLLLNAFIVFTYLGLFLIANNQQVMGMNKDIASASNNNQNITNYSIEENIINLKYKIRENAVKKINTESEIQQLSNNDPKKNTLLALKQNLENLIHNQKEQLKTYQTLLKTLNDENN
A0A0A8JBX6	Gladiolus witches'-broom phytoplasma	+	Uniprot	PubMedID: 24597566	MFKIKNNLLLLLNAFIVFTLLGLFLITNNQQVMGMNKDIASASNNNQNITNYSIEENIINLKYKIRENAVKKINTESEIQQLSNNDPKKNTLLALKQNLENLINNQKKQLKTYQTLLKTLNDENN
A0A0A8JBY1	Severe western aster yellows phytoplasma SAY	+	Uniprot	PubMedID: 24597566	MFKIKNNLLLLLNAFIVFTLLGLFLITNNQQVMGMNKDIASASNNNQNITNYSIEENIINLKYKIRENAVKKINTESEIQQLSNNDPKKNTLLALKQNLENLINNQKKQLKTYQTLLKTLNDENN
A0A0A8JCF3	Aster yellows phytoplasma AY2192	+	Uniprot	PubMedID: 24597566	MFKIKNNLLLLLNAFIVFTLLGLFLITNNQQAMGMNKDIASASNNNQNITNYSIEENIINLKYKIRENAVKKINTESEIQQLSNNDPKKNTLLALKQNLENLINNQKKQLKTYQTLLKTLNDENN
A0A0A8JCG0	Primula green phytoplasma PrG	+	Uniprot	PubMedID: 24597566	MFKLKNNLLLLLNAFIVFTYLGLFLIANNQQVMGMNKDIASASNNNQNITNYSIEENIINLKYKIRENAVKKINTESEIQQLSNNDPKKNTLLALKQNLENLIHNQKEQLKTYQTLLKTLNDENN
A0A0A8JCG5	Candidatus Phytoplasma phoenicium	+	Uniprot	PubMedID: 24597566	MFKFKHNLLLLLNAFIVFTLLGLFLITNNQQVMGMNKDIASASNNNPNITNYSIEENIINLKYKIRENAVKKINTESEIQQLSNNDPKKNTLLALKQNLENLINNQKEQLKTYQTLLKTLNDENN
A0A0A8JCY1	Carrot yellows phytoplasma CA-76	+	Uniprot	PubMedID: 24597566	MFKIKNNLLLLLNAFIVFTLLGLFLITNNQQVMGMNKDIASASNNNPNITNYSIEENIINLKYKIRENAVKKINTESEIQQLSNNDPKKNTLLALKQNLENLIHNQKEQLKTYQKLLKTLNDENN
A0A0A8JCY8	Peach yellows phytoplasma PYR	+	Uniprot	PubMedID: 24597566	MFKIKNNLLLLLNVFIVFTLLGLFLITNNQQVMGMNKDIASASNNNPNITNYSIEENIINLKYKIRENAVKKINTESEIQQLSNNDPKKILF
A0A0A8JCZ4	Clover proliferation phytoplasma	+	Uniprot	PubMedID: 24597566	MFKNKNNLLLLLNAFIVFTFLGLFLIANNQQVMGMNKDIASTSNNNQNITNYSIEENIINLKYKIRENAVKKINTESEIQQLSNNDPKKNTLLALKQNLENLIHNQKEQLKTYQTLLKTLNDENN
A0A0A8JD20	Apricot aster yellows phytoplasma A-AY	+	Uniprot	PubMedID: 24597566	MFKIKNNLLLLLNAFIVFTLLGLFLITNNQQVMGMNKDIASASNNNPNITNYSIEENIINLKYKIRENAVKKINTEREIQQLSNNDPKKNTLLALKQNLENLIHNQKEQLKTYQKLLKTLNDENN
A0A0A8JD26	Eggplant dwarf phytoplasma ED	+	Uniprot	PubMedID: 24597566	MFKIKNNLLLLLNSFIVFAFLGLFLIANNQQVMGMNKDIASASNNNQNITNYSIEENIINLKYKIRKNAVKKINTEREIQQLSNNDPNKNTLLALKQNLENLIHNQKEQLKTYQKLLKTLNDENN
A0A0A8JD31	Oilseed rape virescence phytoplasma RV	+	Uniprot	PubMedID: 24597566	MFKIKNNLLLLLNAFIVFTLLGLFLITNNQQVMGMNKDIASASNNNQNITNYSIEENIINLKYKIRENAVKKINTESEIQQLSNNDPKKNTLLALKQNLENLINNQKKQLKTYQTLLKTLNDENN
A0A0A8JD38	Gladiolus witches'-broom phytoplasma GLAW	+	Uniprot	PubMedID: 24597566	MFKIKNNLLLLLNAFIVFTLLGLFLITNNQQVMGMNKDIASASNNNQNITNYSIEENIINLKYKIRENAVKKINTESEIQQLSNNDPKKNTLLALKQNLENLINNQKKQLKTYQTLLKTLNDENN
A0A0A8JER4	Apricot chlorotic leafroll phytoplasma AY-A	+	Uniprot	PubMedID: 24597566	MFKIKNNLLLLLNAFIVFTLLGLFLITNNQQVMGMNKDIASASNNNPNITNYSIEENIINLKYKIRENAVKKINTEREIQQLSNNDPKKNTLLALKQNLENLIHNQKEQLKTYQKLLKTLNDENN
A0A0A8JER9	Leontodon yellows phytoplasma LEO	+	Uniprot	PubMedID: 24597566	MFKIKNNLLLLLNAFIVFTLLGLFLITNNQQVMGMNKDIASASNNNPNITNYSIEENIINLKYKIRENAVKKINTESEIQQLSNNDPNKNILLALKQNLENLIHNQKEQLKTYQTLLKTLNDENN
A0A0A8JES5	Candidatus Phytoplasma pruni	+	Uniprot	PubMedID: 24597566	MFKIKNNLLLLLNAFIVFTFLGLFLIANNQQVMGMNKDIASTSNNNQNITNYSIEENIINLKYKIRENAVKKINTESEIQQLSNNDPKKNTLLALKQNLENLIHNQKEQLKTYQTLLKTLNDENN
A0A0L0MJR3	Candidatus Phytoplasma phoenicium	+	Uniprot	PubMedID: 26223451	MLQQRITKIVLLFTAIFSTGFIILFISSAPKKISAVQNHDLMNQVNQSLQNKVTYGVSLTLDKIRILSEAKHGKTARSEIETLYNDIYGNILEIPSWAEDNITEYEKNSEADDTKTLQPLIINLCTYVINNIVSKLKADIEYNDYTTYITEISTNLNKQVNSAVSSLWYSD
A0A0M1N0M1	Candidatus Phytoplasma pruni	+	Uniprot	-	MKGIRYILIIFFYFLLLIFSPIGAISIRNYQKDIQIEFPIENRPEFNYQVMYEKFWDDICEQNGFTKVPKYKLNFEGDNGGIEDKKIEDVFIKVWDKDTLYSSEEMLTILKDKHNSFFQDLSQSNSDSYWLKTFQNLLYFKQENNKNISFISDIKYEAILQDNRKNNNQQDEQLKIIFGLDSSRKEIKINCDLGELQEKDITNEGIKKDIRKVNSDLEKDFEKDLEIKINRSEKQAEIKHPEYLETIIVNYKPDLIKTIKFQVSEAAQIGYSDSWKSLITKIKDINRGDVEETFLQKLYFYQQPGTSLLLEKCEFVHPDCNGSVIFQLKDIKKKKT
A0A0N8IAV4	'Echinacea purpurea' witches'-broom phytoplasma	+	Uniprot	PubMedID: 26607900	MIYLKQKNFLLKTNLLFLFFAGLLFYYNSNKNIILAMHHNLTYYDTPNYYTNYNDPLQNLFFQANQLNQIISNSLENTEHAQLSNLFNQLRQINEQIITYQQLQLKQQKIKLINLELNLIQIKQLDQEYSDMNQKMFSICNDMQTSYISSYQLGLLQDIQIKMADNRKQLFSLFFNIL
A0A0P7HWU6	'Echinacea purpurea' witches'-broom phytoplasma	+	Uniprot	PubMedID: 26607900	MKYYILVVIIFVIAITFIIMNLIYRFNFNYKIERYLLNCDLLEQEVLKTFIKNKNQTFPLTNQSPITQKFLNLNILTKIKNDDVNPAHGIYLLNANIFDLVIKNNKLKKIYLEN
A0A0P7HWW1	'Echinacea purpurea' witches'-broom phytoplasma	+	Uniprot	PubMedID: 26607900	MINLRKKHFLILSIILLAIIIIFIYIKKTKINNDYENDISFQEVSNSNLSEEINSKALESIQDFDVYPKDKNVYISENINNVNNNNIDFQEISNSNFANNMGFNLQLLDSNFIENIDLEMQSSIQGFNTLAENNHKTNINIDQWKKIKNYFLEFYCDDVFEISFLPTKDQVFIQNEKTKFNIKEKIKQKQDVIYKWQKLFNESQIKINNLQKKINSLPNPQIIENEFKQLTTSENNLKQRQLYKNNNIPNIHQQIQKYDIDKENEKLQSQITQIEEKKEYFYKEIKKEKENQKRFSKIIYEIKKNHYDEIRYNIQYIKNNFYIESV
A0A0P7HX07	'Echinacea purpurea' witches'-broom phytoplasma	+	Uniprot	PubMedID: 26607900	MKFIKLSKKKLIFVIIISIILLLIILTNIDLLKSKNQSYQKSHLSSDQLKQLNLSQNLFSSELKINNYDNSGNVKSYIFSKDYKSINEFLDNITEQDKPEIQYIKKLFLIYISELNYINNSIEDYQNEIIKLKNKLDFIPITINSLEQKIEKLQENRKEIKNNINIKKIQQQNKKSELQTQGITVYNNQEINNIEKQIAKLIAQKESTLKQISSIKLEKQNLQNLEIIVHQKIKLYQNQYIKLNSLLNQKFQLYMQNFFIFKDLYINSKSNQN
A0A0P7IC12	'Echinacea purpurea' witches'-broom phytoplasma	+	Uniprot	PubMedID: 26607900	MNNLKTLIKEIIFLIIWVVIIGTPTYFIKKDQDKALHQSFRELHESFDRLEKTLD
A0A0P7IR69	'Echinacea purpurea' witches'-broom phytoplasma	+	Uniprot	PubMedID: 26607900	MNKKINKKILIIFLLLIYILIINKNNFLIFNNLKNNNLTHIFKTLQKQPKSESKKEDNLKILNKYHNLLNFIKKIYLKYQNEIKKINNKLNLHQKDYLILNKELHHYKNLKKVFNKKIDQITTELDQKKQILMKHKIYSFKKASLMIDEQQLQEFKQKNDDMKKIIQAKKEQIQNSKIKIIDLEKYKNIYYKILYDLSKCQKGLNIVFSNQ
A0A0P7IRI8	'Echinacea purpurea' witches'-broom phytoplasma	+	Uniprot	PubMedID: 26607900	MHLKKKFSKKFIIIIIFTLGLIILMINNKFNEQESWFDYKDSQNSHNNQEELRNNQEELTILESKSGFGSKNHFSYGINKIKITSARFNNIKDYILENTDNIPDDLTSREMYEINSIRSKYKQNYQFLKNKKSYIDKNKAELNKYFDVYCKFRSLKERFKMLETKIYSQSLQINELKPNFKLESFLNENKNNNNFVKSNKDLLEDIKSSIHAIAVHNPYRAARLEQKLLHQEKVKSEWIWLNEDNYPDKSQKIDLTQNDILSFINEISLIKSKITKLEQDLFEQRLIIKKLSQNQQIITEDYEENNRKYQQVIISDLKCLYDIT
A0A0P7IRU2	'Echinacea purpurea' witches'-broom phytoplasma	+	Uniprot	PubMedID: 26607900	MHTKINNIKKFFNIKNSLNIFIILILFTFNYITLNSKFLLKANTTEETSTADDILAFLQEIKSKPEIAKNSSLSSQCDALINEYDQIKKAIYTFFNENANIKQLKSTLFDKKDEKISSVRNRINSIDDIVKNLPNQDNDALKTKSKELDDSITEYLNTINDLIESSLYLQNTQPEEVTIDLLTNNLTKFQEICNNFQDKTEKLRQLNSDILSLATSEHLNADIKNELDELKIAIENIYIPVEAQLIKEKIIDQSTNYKQLSLDTIIKQTFNDEFIKLTNLKDEINQVINTDNNSNTNTNNSDNDNFKLSSDNNSSLATKLFYLLCVIITITFLLIIYQFNKKPQHKNHL
A0A0P7J0J6	'Echinacea purpurea' witches'-broom phytoplasma	+	Uniprot	PubMedID: 26607900	MAKIKKIFLFLIIIVVLWYILMFKNIFLIHNNLKNKLDQQKIQIQKNSEINVSDQKYTIKENSQNFKDKNLLDFIEKIYLQLQNKIHTIDDELKKCQTKNYNLNEQFVHNYKKLEEINQKISQITNSLNKKQQTLIQNKISTFKVDSLTPLQQQINHLRKKQSQLAEEVKNIKIQIKTIKKDKIDLDQAKSIYHLVLYELSQYNNNITITIEN
A0A0P7JJ94	'Echinacea purpurea' witches'-broom phytoplasma	+	Uniprot	PubMedID: 26607900	MKNKIKQLRFIPGLLSLLFVALCYIIMNNNILLAHLMNNSAMLSDSVALTNQDINDLNNEQKLKLLKIFYQYNNKLSASKPVVNSISELEEAVCCQSLDNLVSINQNTFYSDTDDITQLHNIAASAKDIITSSSHDSYLSTIQVNNLKDIETWNQLLSNCCRDIVEALTQLILTYNFGMLLKLAAQTPGIVALTISNMT
A0A0P7JJA3	'Echinacea purpurea' witches'-broom phytoplasma	+	Uniprot	PubMedID: 26607900	MKKTKKTKNNKTLLYLINFIYLIFITTMLIIIYVSLNIQIKTTITKTENEFKSLNNKLNKIKNNQFIKNYNEKTQIQDQLNYETNSNTEIKDSQMLNTEVDKTKDNDKSKELLAKSSDKENNDSPKKENYDSSDSETYDSLDSDSETYDSLDSDSETYDSLVMIH
A0A0P7KC78	'Echinacea purpurea' witches'-broom phytoplasma	+	Uniprot	PubMedID: 26607900	MNKIINKKLLIIFLLLLFISIFYYLLIVKKNKFFMLNNLQNNNFTHIPKILQGQPKSESTKEENLQILNKYSHLLRFIEKIYIKYQNKIKKIDKELNLYQKDYLILHKELRHYKNLEKSFHNKIVRIAKELDWKKQILIENKIYSFKKSSLMIEEQQLQELKQKNDDMKKIIQAKKDQIKQTKIKTIELAKSKNIYHETLYDLSGYPKSQILSKLIHHQPLINTRKLRTIPEESIIN
A0A0P7KCA6	'Echinacea purpurea' witches'-broom phytoplasma	+	Uniprot	PubMedID: 26607900	MNNLKKLIKEIIFLIISVMIIFTPAYFIKKHQDEELH
A0A0P7KCB3	'Echinacea purpurea' witches'-broom phytoplasma	+	Uniprot	PubMedID: 26607900	MEKEYVIKRKTLIKIAILLLLFILIIILLGSNSYKRFNEPTNKQKYDYIKDFNKSLKYLDTTNGNNKFYIIKSSSENPLLLDFSLSTTSDRSIKGESYNSYLLLK
A0A0P7KD01	'Echinacea purpurea' witches'-broom phytoplasma	+	Uniprot	PubMedID: 26607900	MKIYNPNNIIMAAPSQEEIIQGTRIVNVTVSNINVLKTHPSFAQYFDFNQTCPCYNSTVAEFCIMWKIKNPPTNLLGVFFDESTRDDEDDKYSLEELKYMANNSVNMFIFWEHKEK
A0A0P7KHJ2	'Echinacea purpurea' witches'-broom phytoplasma	+	Uniprot	PubMedID: 26607900	MLKKIQIKKLFILLLLNLFVTNFYGVFINKQGNLYNSKLNNIKAFFDIDWPFLSKTKEIKPNVEKQLITENSIKKDIQDAENHMNKIIILLNNNQNDENNTNEISILLISLNQEAVLVKQRIATIKKNFAKWVNKCQENKNKLTINNVLQEYFTTLSIFNQDIKNINDRIIKIEKKITQKKLNHSNELFINSNSRNR
A0A0P7KHJ8	'Echinacea purpurea' witches'-broom phytoplasma	+	Uniprot	PubMedID: 26607900	MCKQIKKKIAKTLNISYNMLNFAINITLLVLVIIWFMQIILAEMQINLGTKLSYKDFSTQLEQNKNITSINIQDSGNNFFNKDSYKRIEIKTNQNNVFFTDTDEPLYIKMLSKIFILLENNNNINLNYKTKTNHLSSLLLSLSILCATLNGINYLMPKKIKNWFNDILPS
A0A0P7KHS1	'Echinacea purpurea' witches'-broom phytoplasma	+	Uniprot	PubMedID: 26607900	MNIKKIFNYRIIVSIFNLLLIGGMLFAIYANYQKQQQSNEIKLFSDNKLSSNNKYNDDLKKFISEKSSFSIDQELFDSFRNALRKKIFNNGELVGLKIYEHSYDHFPIMFEEYNKKNFIKKVTKYNNIDGVKLYNIEYIYDKSKVINKVKKIYNHLEQIIQIEEYNVDYSLHQQQPIDLLMKVTKYKNLNNISSIIEYIYDNKSKKVINKNVNIYNDSGKLISKESYNIIDGSDIPFLRKKIGYSTKNGIIESIVEYFELSDNKQATIIRLFNNGVLTKTIKKETDLLANKVTKIVYKDGNNKVFRIDTYDVQKQVWCSDVYKNGIIVDKRCEDKINNSYKHYQKSQNKDDLLLMDEKVLDKQNNVVDKQYIYKADGELKTISSKTNFY
A0A0U2D622	Apple proliferation phytoplasma	+	Uniprot	-	MFKFKSQIKLIYICLFIILGLFFIINNNYVMASPPKKDSNKGKSIDKSVSSKRETVSIREYRELEMALNQLPEEERNTIMETLNNPEKMEVLLKKAQDEANKKRGGSSSSQHDDNNKDKGKK
A0A139JQI7	Candidatus Phytoplasma oryzae	+	Uniprot	-	MKILKYSKKINLNLKFFLSLTFFLCFLTIFLKSNLIFAGKYYSKIQKTDSSDNSIVYLEQKIESLKMKIESLSQEENLFEIELQKSKEKIFSLKMKINKAMSNKSLNLLKLQIFNLQEEKIFYQKEIQNIIIQKIELKTELKKILKSYNKKITKSLYFFN
A0A139JQJ5	Candidatus Phytoplasma oryzae	+	Uniprot	-	MNFSFNKKKIVSNKFFLSLMFLFFLILTMFRVNLIFAQNQDQKENKLLQAETQKFIHLQEIIKKNQKESEHLQAILQAETQKFIHLQEIVKKNPKESEHLQAILQAETEKITHIQEQMKQNQKKNEHLQAILQAETEKITHIQEQMKQNQKNFKTLKEKEILNKLNINSTCMSSSLSKNLNIKSQKFIIKTNNYIKNYL
A0A1S2NI67	Rice orange leaf phytoplasma	+	Uniprot	-	MSIFYQRKKLFFKILLVLVLIFFITTIAYAIEDWHKLKKDSNFGLKIAAPAELSVSKPADLHDTNKKFLVPTEHNFLMTTEQTDRVIFEQEATLKTQNDKLTFINGKNSKLDINYFFENLDLNEQLKDFFNVQILWKYKEQPQQSFVSYDNKNKPVIIDQNGNLKKIIVQFTIYASKVFPSGFQAKEKKLQIKYNIQKP
A0A1S2NIA6	Rice orange leaf phytoplasma	+	Uniprot	-	MVKLKKHKAKLLIFAGFWAILLFLNHNYLIFADQDDDIENVITLIETKENQTEQIKIQCQDLLQKGEKDA
A0A1S2NIN3	Rice orange leaf phytoplasma	+	Uniprot	-	MKIKQFLDKNKKIILFIVGFLAILIIAFVVAINWKKFQKDPILQSTNEKTQELQVINDKVYQKSLLEENIPSLHPFSEGNSAQKEMFALLKTNFINTEPNWHLAIQEGLASKENDFSKLIQNNKFQVAKFKPQYTLVLLKAFSLYFDDKKMIL
A0A1S2NIQ0	Rice orange leaf phytoplasma	+	Uniprot	-	MLKLKKYFKIINVFLLTFLGILLINNNQVMAMENNNKNQQKEEYEEFDEAMDILTEGIKYFNKKGIKINLNKITKLLSRNQKRNSPTENSSINSKKIKK
A0A1S2NIY2	Rice orange leaf phytoplasma	+	Uniprot	-	MDNQEKDLNLNFLNKSFKIGTAITLIAFSLVAIALILAFRPQFQPQPTNNSTYHNTNSIFI
A0A1S2NJQ0	Rice orange leaf phytoplasma	+	Uniprot	-	MTRNKKYILITTIFLILIGITTFYFFVTPQLFTSDAMLLKTSSQNNNKTEINNKIEVSQENFNKRLKYITNNELKELPKILPIKEKEKELRKQYQQQQMSFMSKDEKESYENILKINSRIDDISLSIKKINKDVKVLERQYEAANEQEKQEIEDKINRIGDTLQQLIQQKKQLEKDQTLAITRHNNLFQNLQTKNKFSQIDIQPYQNALKEIYNIKN
A0A1S9LYK0	Candidatus Phytoplasma aurantifolia	+	Uniprot	-	MVKIKNNLLLLLNAFFAFTLLGLFLITNNQQVMAAPNEEFVGNMRIVNITVSNINILKNHATFKQYFDFKINRPCYNGNIATFAIMWKIKNPPRNLLGVFFDNGTRDDEDDKYNLEDLKKMGNGASNMYIFWQYEQK
A0A1S9LZ16	Candidatus Phytoplasma aurantifolia	+	Uniprot	-	MIKFYFYLYILFIFVKISTLNNIIIAAPPQDEFINGTRIVNVIVASGDILKKHNLFKQYFDWSCEYPSYNSELEEFGMIWKIKNPPENLLGVFFDAGNRDDADNKYTLEELKYIANKAKNMYIFWRYKEK
A0A1S9M008	Candidatus Phytoplasma aurantifolia	+	Uniprot	-	MLKKIQLKFIIFLLLNLVIVNFFGLFINKQGNLSNSKLSNVKAFFDINWNFFSKPKTITKYPKLITEQSLQKKITEYEQHIQNLTQTINDICNKTHLFLVQIKLQEIKNQMTDLNNKKTKLSLTTSNYSIILDKINIDLENLKNRISLIQSQENSNNPKNSDSSEKEFFINTQNR
A0A1S9M0W3	Candidatus Phytoplasma aurantifolia	+	Uniprot	-	MNKPLNFNKKFIGLSLLIFSVLVIPLIMFCIGIFENSDEIDLLENESILTQSQQDKVRKFGRLI
A0A1S9M1B4	Candidatus Phytoplasma aurantifolia	+	Uniprot	-	MLKIIKNSILFFSVSLACLLTILTINNAKMSIKAYDEGLYFDQFSRASNDKKEKVLSLTQYLIIKDSKKLSPAVKGALSEFLTAVFQDIFGIQEWDYSDPSFSKFAAFDCDADLPSTYYSSILPNEIQTYYVTKIINLIDDKANPTYSDSITAILTNTYMSQKVQKAIADLTNNA
A0A1S9M1J1	Candidatus Phytoplasma aurantifolia	+	Uniprot	-	MFKLSSQFKIISICLFVVVGLFLINNKKLYAFPGINLDVRKNQIQGEINSLVIEMSNIFNDMSIDSSTRLNRMTITNDRINILFNELEMINQQINIRDMLNLQRNNNENRQNHTRRI
A0A1S9M1P0	Candidatus Phytoplasma aurantifolia	+	Uniprot	-	MNIEKIFNYKLIVCIINLFLISGMFLAVFSNYQTQTNSKEVIFSSKNNIFNKYSDDSKMLIPEKNFFSIDQEFFKSIETDIRKKIFKKNGELVGIKLYENEDDNFPIVFEEYNEKNFITQITKYNKENGFKLYTIKYIYDKSKVINKIKEIYNDLQKISQIEIYNVNYSCDKSNDYLSKVTKYNDFNSILYTVDYIYNKLQKVSRINKDIYNDSGKRLFTEIYHIIDGSEMPVLIKKIRYSLKNGIIESIFHYFNAKDNKKKIVKQFFVGGILDKTITEETDLLANKKTKIVYQDRNDEIFKINKYDLNQHMWCSEVYKNKVIVDRRCEDKKDKSNRSYKHYQKLQNKEDLALIDEQFIDEQNNVWNKEYIYKANGELDHVIAKKIYY
A0A1S9M5M8	Candidatus Phytoplasma aurantifolia	+	Uniprot	-	MLKVINNIKKNFNINKILFVLMFVITSLFTINYITLNSNFSFQANIQTEENDDILQYLTKMSNNPIIQQKQNKELLDQCTNLLNEYNQIKKDIKNFFINTDVFNNLNNNLFNFAESKKNEIEGQLNTITDLIKNKEDQKQIFENLKEKINEYLDNALEKLKNIVTFFQNIDNQDTTTIESLKDNLIKFKEIYDYLKDENKENYNIIKNQLTDLYSKQQDNETELKKSIDNTRIAISNINNTLEQEIISKQILDEGINDQKLTLSVLINPSLDQKLNNFQTLKNKIDTILNDTNNSSKNNNNEDNFEFSSNNNISFASKLFYLLCILITVTFLLIIYQFNKKNKHKNNSL
A0A1V0PKN0	Crotalaria phyllody phytoplasma	+	Uniprot	-	MMQIKNKLYFLPLFLMSFLGLFLLININPVIAAPEKNDKGKKIASSEKQEKTTKKDISQYYELYNTLENYSEEDRNKIIQMLSDSQTLKILQEEALKSKKKGSSSKKPDDSKK
A0A1V0PKQ3	Lime witches'-broom phytoplasma	+	Uniprot	-	MMQIKNKLYFLPLFLMSFLGLFLLININPVIAAPEKNDKGKKIASSEKQEKTTKKDISQYYELYNTLENYSEEDRNKIIQMLSDSQTLKILQEEALKSKKKGSSSKKPDDSKK
A0A1V0PKT7	Faba bean phyllody phytoplasma	+	Uniprot	-	MMQIKNKLYFLPLFLMSFLGLFLLININPVIAAPEKNDKGKKIASSQKKEKTTKKDISQYYELYNTLENYSEENRNKIIKMLSDPKTLKTLQEKALKSKKKGSSSKKPDDSKK
A0A2P9JTQ0	Candidatus Phytoplasma aurantifolia	+	Uniprot	PubMedID: 29527419	MQVKNKLHLLPFFLISYLGLFFLININHVMAAPKKNDKGKEISSSEKEEKITKKDISQYYELYNTLKDYSEEDQNKIIQILSDPEISKLLQEQKLKSQKTGSSSKKPDDSKK
A0A2S8NSR9	Candidatus Phytoplasma phoenicium	+	Uniprot	-	MKKKNDFLIKLIIILLFLLVLFSQYQIFSKLEKIEQQLTISQKKTKNKDKTLPFNDKDWDIHIH
A0A2S8NTF4	Candidatus Phytoplasma phoenicium	+	Uniprot	-	MFKLQNQFKIISIYLFIFLGLFLITNNSVMAMNNLNDENSINNEINKLYWERKNLATKISYFHIHHLDDDINLQKELHNLDQTIKNLYQRLSDVNNLKYINKKIWDYSYERNQVAIKILSRSYQDPTMQELIKNHQELVKIIKNLNQKYINLQYKLNK
A0A2S8NU00	Candidatus Phytoplasma phoenicium	+	Uniprot	-	MFNIKKIIKWFFIISGILLFLFIGWIVLTEMEIIKLPKEEIPILNETKADIKDEWEETDHRGRTQSMIEIHYTFDGLNGIGYYQQQLANKDKIGSFQFMNIQKLIELQKEPSNLACYIKDRHPFDRWNKRGLTYDRTTLNGFNSAVFDKKDDSQLYLYVRFEKQQHEGPGNNSLILKYKGPKHFLEYDKDYYLGEAFVHDANFKLTHFHLHFNPVRKTLSLYQNKHNNDKARK
A0A2S8NU20	Candidatus Phytoplasma phoenicium	+	Uniprot	-	MEIHKKHFIYIYLIIVVASIITTYNFVNYNNLEKHINHQNNHLKENINLVEKEIDKFQQETQSNFQKINENIDKLEEMIVNQNKSNQESE
A0A2S8NU52	Candidatus Phytoplasma phoenicium	+	Uniprot	-	MFKLQNQFKIISICLFILLGLFINNNKNLYAYPGIDLEVRQHQLEEEINSLMLELTNVFSDTNLESQTRFHRIVVISNILNIVRNELEIINQKIIERNQYTIYKDKITKINKTNNRKS
A0A2S8NU71	Candidatus Phytoplasma phoenicium	+	Uniprot	-	MFKLKNQFKIISFCLFVLLGMLFINNNKKIYAFPAIDLDARRQELEADMIDLRTRLDNVFFDRSIDSETRMRRMVAIENTMNETQDQLFSINRQIIERDRFNQENLNNSNQNNNSRRR
A0A2S8NUD4	Candidatus Phytoplasma phoenicium	+	Uniprot	-	MNLNLKNINYTSIFLFIIFLLFIFINYFIKSNLVYAGQVYSEIKKTDSSEQLFDSSETKIELLRSKIDDLSRKRNSILKEINRIEETLSFHLEIRNKKNPNTSERNSSFLKFQISFLKEKKSYLKKNLYEINLEQIDLEIKLRKKIYSLKK
A0A2S8NUU7	Candidatus Phytoplasma phoenicium	+	Uniprot	-	MFKLQNQFKIISISLFIFLGLLFIFNNNQVIASPNEELVGNMRIVNVTFSDINRIKDFQPFLQYFDFTLNGPRYNGNIEEFAMIWKIKNPPHNLLGVFFDNGTRDDEDDKYTLEDLKQMGNGAKNMYIFWQYEQK
A0A385GMC4	Candidatus Phytoplasma sp	+	Uniprot	-	MFRSKNQFKIIHLCLIAFIGLLFIFNNHQLMAMNNNEAGPSNNPSIEEMIIDTKNKIRDNANKKVNIEKEISQERNNQNNLQKIENLTQISNNLTLLIKNQKEQLKTYRKLLNTLND
A0A410HXL4	Lime witches'-broom phytoplasma	+	Uniprot	-	MQVKNKLHLLPFFLISYLGLFFLININHVMAAPKKNDKGKEISSSEKEEKITKKDISQYYELYNTLKDYSEEDQNKIIQILSDPEISKLLQEQKLKSQKTGSSSKKPDDSKK
A0A421NU93	Candidatus Phytoplasma solani	+	Uniprot	-	MSKKLIKNWCISFVIYFLLMITCFGICELITQQGFFAQSNMIRNLLIVLITCIFTTSMSLLFDFYHEAIVNKCKPCDCKTKK
A0A421NUK9	Candidatus Phytoplasma solani	+	Uniprot	-	MQFDKSLVVTVLSFLGIGVIGFMVAIKLDWVSLDKEKINDTVGKTVLNDQQENNNKEKINIGSLRK
A0A421NUQ4	Candidatus Phytoplasma solani	+	Uniprot	-	MNKRNKLNKINKKSVLIVIVSLMILTPILVLAINWFLSHQDTIQHGKVSIGLILKESQIDTKKLVNSSIPNQFLKDDDTREFQVKHKLKLVQKLTSNDLSKLRVKSERKFEVKKDDTLDDNLAKLFHSRLVVDQKIVTDSWDQASLLSFPSFSGTQEQEPELSIMILVCENDLPDVILPENATITMTSTYTITDPNGNPLPKQDPITINTPMPPLRI
A0A421NUV1	Candidatus Phytoplasma solani	+	Uniprot	-	MRMPKIDLFSTLLLLIPIFLFVVSLNSFVVDIRQGRTMFHKNQTLEDKAIDKVATDVLVLEKRVAWVEDKLKTETDSARKTALQSDKETLEREITVSKAVKEILEKK
A0A421NV68	Candidatus Phytoplasma solani	+	Uniprot	-	MHFTNLPKKSRIIAITIIALSLFLTRFCVYPHFRAKKATKTNEQTKLIEVSQPNFRVKVLEPYVQYTNTQGDIIREYRLFEGMQPQGKDHTGRTNYFLRQDFYDIMNKYELSIYPTRWTNGRENMNNFEYENGQVKKKHNWYVSKANYQIIQTNQPSNSPALMTRDIEGDNGFWNQSTCFLNSIENQKISNILNSNVKTKTPYIRMITKNLEVSFDWLKLISDEFYYYMPLTAKAQRYTKKAQKYIALAQQHIFDANWYAIEAKDYEDKGPNLTEWAEKYVELAKKYINKSQGIMIELKNVNQPKITCQLTTKTIIDDSRPNTTQKVPYFELSYDLEKLINFINHLDLTNNFHLQKIKEFVNIFAPRN
A0A421NXL0	Candidatus Phytoplasma solani	+	Uniprot	-	MQGNRLRVSQTFIVFNLLVLIFTFFLNNINLFAQRTIKSSDKKKITITNDQNPLNNGVWVKKNGEDFKETQEQLDALNLQDLKKLKDLTLIFPQNKRHIAKFRYYKQNQQLSKEDIIKALNQLIKDNNLSTTIEADDFLIENSAFKEVYYEDDEGEQWEGLFRVEDLMGNSLEFTFTKDILNLDDIIDNTDLGVISIKKDINLEERKNLVYQAIIAKNPNLKDKFLPKDFEFEPQNKTFNYIQNSISQIEHNEYDGELLLEINYQTIKQIKSETFKVYKNILIVISFFGVDFNHFSF
A0A421NYK8	Candidatus Phytoplasma solani	+	Uniprot	-	MQIKTKNKLFTILVVIICSLFTIAFLNENYKLFF
A0A421NYX9	Candidatus Phytoplasma solani	+	Uniprot	-	MNSKHNKTLVIGILIFFVIAIIFGFFFFNSEETFVEETSNNPTEEVISSVVSKPSTDYKMDDLKDKVFNELTNLTQKAIESKQVKTFVDSIPDKLTSSLLRGKKTKI
A0A4P6M9K2	'Catharanthus roseus' aster yellows phytoplasma	+	Uniprot	-	MKIKILKKERNVCVWLGILLVLILIESSVFGFLILTDKLQYNVKKSEEHTQPNFSKNLDFNNLDYNQID
A0A4P6MCP0	'Catharanthus roseus' aster yellows phytoplasma	+	Uniprot	-	MKINIKVLLFLVIISILLLGLILYPHIQQEITLEINQEEPKKLNLQLSKEKELKYHPQINSNILIKTTRNNYDLIKNEILHDLLTKTWKDCKSKYSNHPTTPLFEKQGLGSIYNSYLNIQKNQKHTIDKIHYTQQFQEKMLEIHTKELNFILNLQLSDIYLITDKPIF
A0A4P6MCS9	'Catharanthus roseus' aster yellows phytoplasma	+	Uniprot	-	MICITALGGSIVFSYMTNDTMDKNFQKTNEIITTTKTDVESLSTEVKELKENQTNNNQTDENNNNQTDENLMTIQELKQMMQDIIHGNNLHTLNDRINALANKNDPSKKQL
A0A4P6MDK8	'Catharanthus roseus' aster yellows phytoplasma	+	Uniprot	-	MVKLKKHKAKLLIFAGFWAILLFLNHNYLIFADQDDDIENVITLIETKENQTEQIKIQCQDLLQKGEKDA
A0A4Y5N0H8	'Brassica napus' phytoplasma	+	Uniprot	-	MFKIKNNLLLLLNAFIVFTLLGLFLITNNQQAMGMNKDIASASNNNQNITNYSIEENIINLKYKIRENAVKKINTESEIQQLSNNDPKKNTLLALKQNLENLINNQKKQLKTYQTLLKTLNDENN
A0A4Y5R0G3	Candidatus Phytoplasma aurantifolia	+	Uniprot	-	MQIKNKLYFLPLFLMSFLGLFLLININAVIAAPEKNDKGKKIASSEKQEKTTKKDISQYYELYNTLENYSEEDRNKIIQMLSDSQTLKILQEEALKSKKKGSSSKKPDDSKK
A0A531Y060	Periwinkle leaf yellowing phytoplasma	+	Uniprot	-	MVKLKKNKAKLLIFAGFLAILLFLNHNYLIFADQDDDIENVITLIETKENQTEQIKIQCQDLLQKGEKDA
A0A531Y0A6	Periwinkle leaf yellowing phytoplasma	+	Uniprot	-	MNQVIASPKKESSDKKRDISEINKSEEKNKKQKEDIKRFYTIHKEFKEYSIEKNNEIIKILENPELMEILKQKAEEETKNLKEEGSSSKQSDDSKK
A0A559KJ82	Candidatus Phytoplasma pini	+	Uniprot	-	MNFNKSLYLKILFVILGLLSCFIFPLVIDYYRTNFLQINENYCDSEDIISDLHFSLQEQQKKYNNYCDRFMAFGSFLLLP
A0A559KJM7	Candidatus Phytoplasma pini	+	Uniprot	-	MIIYLLKKILNLILFISLLIIGSILYKKGSSDIIYNTTRDLEILTLKEKNPSFNYLFREFKKLVKQQNNNFKKEFFYQWITLVKLIEKKISKQN
A0A5N5XS43	'Cynodon dactylon' phytoplasma	+	Uniprot	-	MYLNSKKIRLNSVFLFMVLSFFMLINYSKSNLIYAGKVYSIFNKSNYSEKEINYSEKEKEIEILTSQIDDLYMQKNSILNEIHKSEKNLLSYLKIQNQTNPNIPEKNLINLKFQIFFLRKKKLLLEKQLEEIYLEKVYLEIKLRRILSSYKK
A0A5N5XSH1	Candidatus Phytoplasma sacchari	+	Uniprot	-	MNSNLKNIKFNSIFLFIIFLFFILFHYFEFNLIYGGKTYSVEKTSISPEQYNEIKPFKNKIDFLLKEKKIIEQELLELRVNINNLKTKKQKILTNSGKCFKFKNSNEVKIFHLIEKKHFLQKRLNNIELELKKLKEDIKKNLKSNDEFFKKKFI
A0A660HM17	Ziziphus jujuba witches'-broom phytoplasma	+	Uniprot	PubMedID: 30231900	MMQIKNKLHLLPLFLMSFLGLFAFININPVMATDPKLPETSSRQPVNQNFTIEENIINLKQKIYDNATKITNIDKELQGSITDNQKENLLKLKENYKQLIDNQKEQLKTYKNLLNNLNDENN
A0A660HMB1	Ziziphus jujuba witches'-broom phytoplasma	+	Uniprot	PubMedID: 30231900	MFKSKKYLSFFKLFFLIDLVLFIFNNNVLYASPGIVLEQRIIQLQEEQINLLQQLNNTFNNLSLDSETRLSRMRNISEALNRVLNRINEMHQQLILRDQLQQQRINNASNHQNNNHRRY
A0A660HMD2	Ziziphus jujuba witches'-broom phytoplasma	+	Uniprot	PubMedID: 30231900	MHKIQKKNLVIIVLVLLIIVSLVFVGIKLMNPQSSQEKSFSDTTQSLNGSEKQDENIEEVMIEVGDPKDMKTKIKEFIRNKIHNEDFNLLTYDVSVPSYNPIDKTITGTNSRGPIIQSGGFCCPIKDPSPDLLAVYFDGGGKAWSR
A0A660HME0	Ziziphus jujuba witches'-broom phytoplasma	+	Uniprot	PubMedID: 30231900	MFKLKKQLYLLKLVSFIFLGLLIFKNNNFLYAFPGIDLDARMMQLTEERDNLLQQLHNNFNNLNLDNATRLIRMQNITASLDRVLEQINSINQQLILRDQFQQQRTNSTLNQQNNNERN
A0A660HMY0	Ziziphus jujuba witches'-broom phytoplasma	+	Uniprot	PubMedID: 30231900	MSKEKKFLFIVISSIFNFIVILILIFVYFKLQTKSNDLQKSIENIKLEKLNTPSEHEVNEDKEGILEKFEQEFKEQKFFLNDIGYPSSNLKELNNIEDKIKELQSTFKTNKQDKKSKDTFEKYKKYFTDESNSVSDRNEKANFDALAEYMSKYLKICETRDKYILDLEEGNKTRFNKSDLRYREDKVLKLRQYLNGYAFLLELTLDGVKQIERLIKSSFSEIEKNHLTELKYIISKDYTKFLLNLIRQERSEVLIKELLH
A0A660HN53	Ziziphus jujuba witches'-broom phytoplasma	+	Uniprot	PubMedID: 30231900	MDKTKKIIIFVSSCVFLILFFVFLIFFLKSDDNEVVSTNNSDNLITNIEPIEDITVKTEDSESINDKVRKFEPLI
A0A660HND1	Ziziphus jujuba witches'-broom phytoplasma	+	Uniprot	PubMedID: 30231900	MANDATSQKKSRVLLIIGLIIILFFLSFFIWQMLSKEETSTKEEKGTTSISSETDNNKSQINDKQQNIQESYDKATNEADFFRKIILDAETQKCFYKILNLNAKLEEDFKMNTKDILNLLKDKPISFALKNTELQPNSHINLFKETSLSEGSGTEQNLYDFKDKPNLKLKINKKRSLWGEKTYIQVQLLSNAELLLLNDFLDTDNPKINLVTTNLTLYKDKV
A0A660HNE9	Ziziphus jujuba witches'-broom phytoplasma	+	Uniprot	PubMedID: 30231900	MFKLKKHLFLFQIILFIFLGLLFVIDNNKQVMAAPNEEFVGNMRIVNVTFSNINIIKNFQPFSQYFDFTLTGPRYNGNIAEFAMIWKIKNPPHNLLGVFFDNSTRDDEDDKYTLEELKQMGNGAESMYIFWQYEQK
A0A6G5ZVL2	Onion yellows phytoplasma	+	Uniprot	-	MFKIKNNLLLLLNAFIVFTLLGLFLITNNQQVMGMNKDIASASNNNQNITNYSIEENIINLKYKIRENAVKKINTESEIQQLSNNDPKKNTLLALKQNLENLINNQKKQLKTYQTLLKTLNDENN
A0A7G1G7U3	Candidatus Phytoplasma fragariae	+	Uniprot	-	MFKLKKHLLLFKIVLFLVLGLFLITNNNQVMAMDKDIPSTSNKHQNNDNSTIEEIIINLKDQIRENAVKKINTEKELNTLSNNDLRRNNLLVLKRRLTDLINNQKEQLKTYQILLKNLND
A0A7G1G7U9	Ziziphus jujuba witches'-broom phytoplasma	+	Uniprot	-	MMQIKNKLHLLPLFLMSFLGLFAFININPVMATDPKLPETSSRQPVNQNFTIEENIINLKQKIYDNATKITKIDKELQGSITDNQKENLLKLKENYKQLIDNQKEQLKTYKNLLNNLNDENN
A0A7G1G7X1	Hydrangea phyllody phytoplasma	+	Uniprot	-	MMQIKNKLHLLPLFLMSFLGLFAFININPVMATDPKLPETSSRQPVNQNFTIEENIINLKQKIYDNATKITNIDKELQGSITDNQKENLLKLKENYKQLIDNQKEQLKTYKNLLNNLNDENN
A0A7G1G829	Porcelain vine witches'-broom phytoplasma	+	Uniprot	-	MFKLKKQLYLFKIILFICLGLFLITNNSVMAMDKDIPSTSKKHQNNDNSTIEEIIINLKDQIRENAVKKINTEKELNTLSNNDLRRNNLLALKQRLTDLINNQKEQLKTYQILLKNLND
A0A7G1G848	Candidatus Phytoplasma aurantifolia	+	Uniprot	-	MIQIKNKLYLLPLFLINYLGLFLLINIHPVMAMDPKLPETSSRQPVYHNLTIEENIINLKQKIYDNATKITNIDKGLQGSITDDQKENLLKLKENYKQLIDNQKEQLKTYKNLLNDLNDEKN
A0A7G1G925	Sumac witches'-broom phytoplasma	+	Uniprot	-	MMQIKNKLHLLPLFLMSFLGLFAFININPVMATDPKLPETSSRQPVNQNFTIEENIINLKQKIYDNATKITNIDKELQGSITDNQKENLLKLKENYKQLIDNQKEQLKTYKNLLNNLNDENN
A0A7G1GAE5	Clover proliferation phytoplasma	+	Uniprot	-	MFKLQNQFKIISVCLFAFLGLFLIVNHQQVMGMDKDITSTSNNNQNITNYSIEEKIINLKYQIRENAVKKINTEKEIQQLSNDEPRKNILLTLKQNLENLISNQKEQLKTYKILLKNLNDENN
A0A7G1GAX5	Candidatus Phytoplasma aurantifolia	+	Uniprot	-	MMKIKNKLHLLPFFLIGYLGLFFLININPVMAMDPNLPGTSENQPPQQNLTIEENIINLKQKIYDNAKKITKINKILRGSFNITDDQKEILLKLQENSKQLVNNQKEQIKAYQILLKNLNDDNN
A0A7G1GBC7	Candidatus Phytoplasma aurantifolia	+	Uniprot	-	MMKIKNKLHLLPFFLISYLGLFFLINMNPVMAMNPNLPGTSKNQPSQMNLTIEENIINLKQKIYDNAKEITNINKTLQESVNLTDDQKENLLKLKKNHEKLVNNQKEQLKIYQMLLNTLNDDNN
A0A7G1GC98	Candidatus Phytoplasma oryzae	+	Uniprot	-	MFEIKNNLLLLNVFLFYLLGLFLITNNQKIIGMNKDIATTSTGNNNTNINNFSIEKIEENIINLKYKIQENAVKKINIEKEIKKLSNDSSTKNILLELKQNLEKLIHNQKEQLKQYQRLLNMLNNKNN
A0A7G1GCA2	Candidatus Phytoplasma pruni	+	Uniprot	-	MFKLQNQFKIINICLFAFLGLFLITNNQQVMGMNKDIASTSNNNQNITNYSIEENIINLKYKIRENAVKKINTEKEIQQLSNDEPRKNILLTLKQNLENLISNQKEQLKTYKILLKNLNDENN
A0A7G1GCL4	Candidatus Phytoplasma japonicum	+	Uniprot	-	MFKIKNNLLFFRIVLFIVLGFFLITNNQKVIGMNKDIASTSNNNQNINNYSIEENIINLKYKIRENAIEKINIEREIQQLSNNNPRKNNLLVLKQNLENLIHNQKEQLKTYQMLLKTLNDENN
A0A7G1GDX1	Mulberry dwarf phytoplasma	+	Uniprot	-	MFKLKKQLYLFKIILFICLGLFLITNNSVMAMDKDIPSTSNKHQNNDNSTIEEIIINLKDQIRENAVKKINTEKELNTLSNNDLRRNNLLALKQRLTDLINNQKEQLKTYQILLKNLND
A0A7G3ZP74	'Echinacea purpurea' witches'-broom phytoplasma	+	Uniprot	PubMedID: 26607900	MQKYFIKIMVILLLGITIMIMIHKIIIVLAKSITFIFLGIRKETLDYYEAFKIKKLFSTRLKRSAEEQLIPKIKITAARLEKIKNYIFSEPINPTLLPIDLSEQEQEEINKFKKSWGLCLGYLNEDKDKFISEEQKKCDEYQSQLNILPKMKSFEQQKLVLEEQLETKEKELDRKTNKAEIKKLQDEISEIVGEIGKINAEIQNLEAIRIMYQNMLTRAENYKKILEEQYEIDKKKYKDSIIYKLNKLYDITSAEG
A0A7G3ZP76	'Echinacea purpurea' witches'-broom phytoplasma	+	Uniprot	PubMedID: 26607900	MFEKSMQHKIIKLLITVFMFFLLLNIFLIILFKLNNESKKSKLFLNTQINKVAKLKTNTPEEQKLIFIDNNIIDPDEVIVILKERIVNQFLKRNKIAKAFELANKDLDIKFTISNRNQPIKDEKKFIKELIKIDPQITLKDDVIEELKYILLKEYREKKQLFHSYDFFVNYKLIHNKIRNSHIYKIHELYKNSQIQNIKYPFYTIVLKFILEDKENEIIKSKEHLKQLQANFNYYNVIENRIKNEKEFENNLIAIDSTLTYQQNLLILKEKIKNQFKEKNQLAKLYDQMRTEIELSSFETKEQYYIQNEEDYIKNFLFTSVNMPTSEEKILEHFQRILLLEYKNKKNILNLYSSYLKKIIDIMLDKISNNFITWSPTKIGIINKIINNPLFTSFLRLEI…
A0A7G3ZPG4	'Echinacea purpurea' witches'-broom phytoplasma	+	Uniprot	PubMedID: 26607900	MNKIINKKFLIIFLLLIFISIFYYLLTVKKNNFFIFNHLQNHNLAHIPKILQRQPKSESKKEENLKILNKYYHLLRFIEKIYIKYQNKVEKIDKELNLYQKDSLNLNKELRHYKNLEKIFNNKIVQITKELDFQKKTLIEHKIYSFKKSSLMIEEQHLQELKQKHDDMKKIIQAKKDQIQQTKIKIIELAKAKNIYYETLYNLSGYPESQTLSKLTHRQQLVNTKKLITIPEKQE
A0A7G3ZPZ5	'Echinacea purpurea' witches'-broom phytoplasma	+	Uniprot	PubMedID: 26607900	MNLHNAITYLSGIFNFIKNYYHYFINIIFGLIMFILVYLAIWVISLIINILRLLPKLNFFNKSSAITHYHLSKPNLNNNDLQNKISPPRGIFFSSFIIFILFIILLMISFFFIKRFNFAPITKILGLSDFSKNKLHQLTALPNNSSDNMFVFRQKSVKELDKLDAILKSKDYHPVALESEQKQLLKELGDLKSQIIATSDMSETQITNNITELQQKVNKLNHKYGEIIMSSADVLMLRQKSVQELDKLDAILKSKDYHPVALESEQKQLLKELGYLKSQIIATSDMSETQITNNITELKQKIDKLNHKYGEIIMSSADVLMLRQKSVQELDKLDAILKSKDYHPVALESEQKQLLKELGYLKSQIIATPDMSETQITNNITELKQKVDKLNHKYGEIIM…
A0A7H9SKF2	'Desmodium triflorum' little leaf phytoplasma	+	Uniprot	-	MMQIKNKLYFLPLFLMSFLGLFLLININPVIAAPEKNDKGKKIASSEKQEKTTKKDISQYYELYNTLENYSEEDRNKIIQMLSDSQTLKILQEEALKSKKKGSSSKKPDDSKK
A0A7H9SLX7	'Ixeris chinensis' witches'-broom phytoplasma	+	Uniprot	-	MMQIKNKLYFLPLFLMSFLGLFLLININPVIAAPEKNDKGKKIASSEKQEKTTKKDISQYYELYNTLENYSEEDRNKIIQMLSDSQTLKILQEEALKSKKKGSSSKKPDDSKK
A0A7H9SP62	'Emilia sonchifolia' witches'-broom phytoplasma	+	Uniprot	-	MMQIKNKLYFLPLFLMSFLGLFLLININPVIAAPEKNDKGKKIASSEKQEKTTKKDISQYYELYNTLENYSEEDRNKIIQMLSDSQTLKILQEEALKSKKKGSSSKKPDDSKK
A0A7M3UQ86	'Coreopsis grandiflora' little leaf phytoplasma	+	Uniprot	-	MQIKNKLYFLPLFLMSFLGLFLLININPVIAAPEKNDKGKKIASSEKQEKTTKKDISQYYELYNTLENYSEEDRNKIIQMLSDSQTLKILQEEALKSKKKGSSSKKPDDSKK
A0A7M3UQ89	'Duranta sp.' little leaf phytoplasma	+	Uniprot	-	MQIKNKLYFLPLFLMSFLGLFLLININPVIAAPEKNDKGKKIASSEKQEKTTKKDISQYYELYNTLENYSEEDRNKIIQMLSDSQTLKILQEEALKSKKKGSSSKKPDDSKK
A0A7M3UQ91	'Parthenium hysterophorus' phyllody phytoplasma	+	Uniprot	-	MQIKNKLYFLPLFLMSFLGLFLLININPVIAAPEKNDKGKKIASSEKQEKTTKKDISQYYELYNTLENYSEEDRNKIIQMLSDSQTLKILQEEALKSKKKGSSSKKPDDSKK
A0A7M3UQ93	'Empoasca sp.' leafhopper phytoplasma	+	Uniprot	-	MQIKNKLYFLPLFLMSFLGLFLLININPVIAAPEKNDKGKKIASSEKQEKTTKKDISQYYELYNTLENYSEEDRNKIIQMLSDSQTLKILQEEALKSKKKGSSSKKPDDSKK
A0A7S7FZG1	'Parthenium sp.' phyllody phytoplasma	+	Uniprot	-	MFIILLIISFFFIKRFNFAPITKILGLSDFSKNKLHQLTALPNNSSDNMFVFRQKSVKELDKLDAILKSKDYHPVALESEQKQLLKELGDLKSQIIATSDMSETQITNDITELKQKIDKLNHKYGKILMNSADVLMLRQKSVKELDKLDAILKSKDYHPVALESEQKQLLKELGDLKSQIIATSDMSETQITNDITELKQK
A0A7S7G0D6	'Parthenium sp.' phyllody phytoplasma	+	Uniprot	-	MFIYFLGLLFKMNNNQVMAMNNLNDENYINNEINKLYLERKELATKISYFLIHHLDDDVKLQKQLNDLDQRIKNLYQRIYDIKLLKSINEQIWHDSYERNQIAIQILSISYQNPAIQELMTKHQKLVIKINNLNQNILIYNIN
A0A7S7JLN4	'Parthenium sp.' phyllody phytoplasma	+	Uniprot	-	MHLKKIFQKFIIIIIFTLGLIILMINNKFNEQESWFDYKDSQNSHNNQEELHNNQEELHNNQEELTILESKSGFGSKNHFSYGINKIKITSARFNNIKDYILENTDNIPDDLTSREMYEINSIRNKYKQNYQFLKIKILY
A0A7S7JMK6	'Parthenium sp.' phyllody phytoplasma	+	Uniprot	-	MIFITIIFIYFLGLLLIANQNQVIAMYSDNSETIDQNLSEKHLSIDEQILKIKNLIDINKQQIIFIEQKIKKLPDENIQGNILYKLNQNLLQLMEFTINHNKALQIIIIEQEIKNYPTKRLKRIYF
A0A847N7E6	Candidatus Phytoplasma sp	+	Uniprot	PubMedID: 32123542	MKKGILLALSAVFLFLSSVFAATAIWSTHVYGNFGIEDADVNVGDWTKLGPLYLYVMDNGEWKVFETLDDVNYFFPVIDIKPTGDFDPNFLNKLPEYGNSGHQVIPSDTPKLYAKFK
A0A851HGI9	Candidatus Phytoplasma pruni	+	Uniprot	-	MSHKNKKPLAPNAKRMVFMTTLIITILSTTFIIGFNLLAKYCVPVRETLTVPTPQIPNLPTQSEMEQFLKIESIPNNETFTANTIEKREYLTKTHKTYLETKTTILTNNGTITKKYRVYFDPRVRAEATIKAAVESSITQQIANPTTNTHAQANYLNTNFTWENNDDKLFSNPNPNTPSKTLILTATYQLDYERLKKDPLYTTALNQGISNLTSSLTFSVKSTTPDETIIDAPPRRPHPNPYYLPS
A0A851HH11	Candidatus Phytoplasma pruni	+	Uniprot	-	MSRLKQYLKTSPKKFTLFAILSITLLSVIIITAYNLIPYFLTTKTEKSSIPIQANQHELTHNDQTIINSTQQQTFEAINDDTTQNPRPGDPNSDKINLTPYLTYQDQDGNTIREYRFFDNMEPTQKDIRGRENFFNRTDFQNMIDKYKLNAFPLKWNTGRENLFNLEFNEQQKVKMKYGWPVSQANYQLIQTNQPYNTIESLTKDIQGENGFWNKSDSCFNTTENIDIQTIINDESYKGKTPYIRFITKNLDLEFDWLSLIIARFNSYLPNVAKAQQTYLKTEYWAEKGLLANAEVQRLRDNIKQVNDIVQKIRSSNQRNEEQIQKATDSALPAKNDIQNLEEKIRSKSSTNRYNLDSALERVDLVKQIPELQQAIKAKAFIKQANEFIQQTRSKISEN…
A0A851HJ54	Candidatus Phytoplasma pruni	+	Uniprot	-	MSIIKFNNRYYKLIPFIVILLILSGFIIVLISSAYNLHVEQQNIKNVKPEPQIIYVDKPSSETTQSQPFFLTQEQLPLLNDEFLQILNEEQVKNILPETIPKMKWVLLKTKTHFLTKEQLQYLSQYSPKFLGDYIPYNFFNHHESFVKMSPENLPLIPPLGLSQVKPQTYNQLSKEQIQAFTTEQLKTIFDFNYSELTPAFYKAVGSQKAMDLIKTTDVKNEAKIAMQKYYTINTNL
A0A851HJH2	Candidatus Phytoplasma pruni	+	Uniprot	-	MLNIKTIFINLLVGILFWTPILLFYQHQMIKSFTPVNKNIPIEPIALDFDPQKMINSHKLPKSKIWKNYLKGVSAVETADQYVKNFVLVNKESNIKYNVLEKKLIIKNIDDLIDKKIYFARTYIKFNPGFYKFRDSFSIGIHFYLHLTKSAQNCYLIMLEPIADTLL
A0A859I8H3	Rapeseed phyllody phytoplasma	+	Uniprot	-	MSTLIIKLKETKYIIYSFIVLNIILFLGGFLLIVKTYKIKQFKDKEVEIKVK
A0A859I8J5	Rapeseed phyllody phytoplasma	+	Uniprot	-	MITLTLIEKIFICFLCVFIGFGFANIIYQPPKYDFIQPVNSTDKNNVFLSVEQSSNKNTELKKFNSAFKLSSKEIDNYFYDKIIPIKEKEIDNMKCYNVHLGENSDIKDALGWLHYHFPNKNFKSNFSYALYNNNSLNNEIDFQYRIKEPPPKDFLLAYFDGGTRDGKNNIYNLDTLNQMGNGASDLYFFWSNNRPYIPESTTFTPENYHLEIIYDKGTNYGGPSYLAIDKIIIKDIQKDKIVAVYPINQKIEEPFYIHNYDFVLKFPFYNYIQEGMLWTNSHIKSLKKIDLYEKRSGQNRTLYYDVE
A0A859I8S9	Rapeseed phyllody phytoplasma	+	Uniprot	-	MKKYNLFDNFICLLIGSIIGIFLYINFFVENNKELETIQKDNKPVETIQKDNKIVEIIKKLKKE
A0A859I934	Rapeseed phyllody phytoplasma	+	Uniprot	-	MKQIKSSYIIYTFVIIIFIAIITLLFIREYNKRNQKTCYHDAN
A0A859I9N9	Rapeseed phyllody phytoplasma	+	Uniprot	-	MLKRGFDYLTSNEEQPQSQTTPQASQPNSASVSTSPNTITASNSPLSQAQPQDQNTNTNPNDNTTTKSNLFPLKNEVKNLDQILKDLDSLNLKLLDFNRHSYDLQKRFEQISEQFDLNAQNKDTNLSLYNQYSNLKQDTTVFLEQNFYLLETKITNLNKEKIGSLDKLVQRIFIKQEEIQTNYQNKYSQLSQEDKNNLQNRWNLETINKELDFKALLEHLFKFDTKIQIKKDHNEQIQTTNTTLSQKGKDKIGLLNKYFYKII
A0A859I9R2	Rapeseed phyllody phytoplasma	+	Uniprot	-	MNTRNFFKKNLVTIIITSLIGIAIIISFYQGRNNAKKEKEELFLPKEEIDNYDSKFNSSRPKRETEKPKFTITKARFDQIKYYVFLVNNDQTLLPNDLSEIEKTEIEKIRECRKQTLGFVKRHKDKINEYQQECDNLKNQLQPLYPQIEELKKQLTPLELEKNHKIKQRDQLRNVGAIYENHPQNLELVQISEEIQALIGQISELNSQIGILESKREMYEGMLSNVIKLRDSLQRDYDKSEKEYQNQIESLLNSLYEIIPSAEE
A0A859IA88	Rapeseed phyllody phytoplasma	+	Uniprot	-	MKINIKVLSFLVIISILLLGLILYPHIQQEITLEINQEEPKTLNLQLSKEKELKYHPQINSNILIKTTRNNYDLIKNEILHDLLTKTWKDCKSKYSNHPTTPLFEKQGLGSIYNSYLNIQKKPKTHNR
A0A859IAA8	Rapeseed phyllody phytoplasma	+	Uniprot	-	MITLTLIEKIFICFLCVFIGFGFANIIYQPPKNDFIQPVNSTDKNNVFFSVEQSSNKNTELKKFNSAFKLSSKEIDNYFYDKIIPIKEKEIDNMKCYNVHLGENSNIKDALGWLHYHFPNKNFKSNFSYALYNNNSLNNEIDFQYRIKEPPPKDFLLAYFDGGTRDGKNNLYNLDTLTQMGNGASDLYFFWSNNRPYIPESTSFTPENYHLEIIYDKGTNYGGPSYLAIDKIIIKDIQKDKIVAVYPINQKIEEPFYIHNYDFVLKFPFYNYIQEGMLWSNSHIKSLKKIDLYEKRSGQNRTLYYDVE
A0A859IAP2	Rapeseed phyllody phytoplasma	+	Uniprot	-	MTRNKKYILITTIFLILIGITTFYFFVTPQLFTSDAMLLKTSSQNNNKTEINNKIEVSQENFNKRLKYITNNELKELPKILPIKAKEKELRKQYQQQQMSFMSKDEKESYENILKINSKMDDISLSSKKINKDIKVLERQYEAANEQEKRKIEDKMNRIVDTLQQLSQQNKQLENDQTLAITRHNNLFQNLQTKNKFSQIDIQPYQNALKEIYNIKN
A0A859IAT0	Rapeseed phyllody phytoplasma	+	Uniprot	-	MKFKLNFKVKYIKSKITPFNILILCLFVVIIFLGVSYFKFTQQNKRDTEQESDQKVNLLLDEKKLAI
A0A859IBV7	Rapeseed phyllody phytoplasma	+	Uniprot	-	MVKLKKHKAKLLIFAGFWAILLFLNHNYLIFADQDDDIENVITLIETKENQTEQIKIQCQDLLQKGEKDA
A0A895HT12	Mungbean phyllody phytoplasma	+	Uniprot	PubMedID: 33591832	MMQIKNKLYFLPLFLMSFLGLFLLININPVIAAPEKNDKGKKIASSEKQEKTTKKDISQYYELYNTLENYSEEDRNKIIQMLSDSQTLKILQEEALKSKKKGSSSKKPDDSKK
A0A8F8TVA6	Paulownia witches'-broom phytoplasma	+	Uniprot	-	MNNNNFFKKHLVTIITFLIIGSVIIGFYQIINNKKNITYSKFEHFDKNIQNEINLTNEKNPRF
A0A8F8TWI3	Paulownia witches'-broom phytoplasma	+	Uniprot	-	MLLKKSLSHFLLTVSFVFLSVFGSYVVLEASKKYQEADTASFSKTYNDNSTKFDK
A0A8F8TWR3	Paulownia witches'-broom phytoplasma	+	Uniprot	-	MVKLKKHKAKLLIFAGFWAILLFLNHNYLIFADQDDDIENVITLIETKENQTEQIKIQCQDLLQKGEKDA
A0A8F8TWS8	Paulownia witches'-broom phytoplasma	+	Uniprot	-	MNDNLKQLWIKKKKLFLVTLLLFCVVSLCLGVYLYKKYAKTPINNQTQTANNLQEVNQDLMRVAFPKELSQLCPLYPLGAHNADPSALFQKFKHFLFFKNSLRLTIKLVFFSFLRLKKIISYLF
A0A8F8TX17	Paulownia witches'-broom phytoplasma	+	Uniprot	-	MLKFFFCLISIIMSIGIAFYFTNHNNLKENINLNSEHLKNNINQVEKKVDELRKETNDNFNKIDKKNW
A0A8F8TX26	Paulownia witches'-broom phytoplasma	+	Uniprot	-	MKKYNLFDNFICLLIGAIIGIFLYINFFITNNEESAKQLQQELLNKQTQINTINQKLFNLSNQQTSLQQELSDLIQTYDEWETTCEIKANQDINEDRIKDEAIYYSPCPFCS
A0A8F8TX93	Paulownia witches'-broom phytoplasma	+	Uniprot	-	MKSIQTKYYKYLIIITFIIALIILLSAIIFIKQKNKSVPNAKLSHILPEIKTDTKTNIIEHYLGLNPNLENLKTEFRKINPDWNQEVFAYNYHMLSKSNANQKITDAIQHKIFAIFLNFNDEKMKSYQTQNNLLDALNQNQNNKMHIFWTKEKTNTELILALKDQLLHNTNKWQQTATNILDKIQTYINNDIDQILKNQLSLLEKNKIIIDMNAGKLKITDIKDFIKQNLMANTNAKLESNPEQNILIKQLRKQSFNLMELRNKFQTLQKIIQKIAQNGNITTIFQKDMQELETLIKTTILEIINESDKLNI
A0A8F8TXB9	Paulownia witches'-broom phytoplasma	+	Uniprot	-	MTRNKKYILITTIFLILIGITTFYFFVTPQLFNSDAMLLKTSSQNNNKTEINNKIEVSQENFNKRLKYITNNELKELPKILPIKAKEKELRKQYQQQQMSFMSKDEKESYENILKINSKMDDISLSSKKINKDIKVLERQYEAANKQEKRKIEDKTNRIGDTLQQLIQQNKQLENDQTLAITRHNNLFHNLQTKNKFSQIDIQPYQNALKEIYNIKN
A0A8F8XTC0	Paulownia witches'-broom phytoplasma	+	Uniprot	-	MNDLNFSIGFIVGALFTTSLMFIIKKIFFNFVPLPEINQKNETQKESKPKKSFSIIPNPNNESKEKNNLESNKEINN
B1V963	Phytoplasma australiense	+	Uniprot	PubMedID: 18359806	MNKQTKPIIIFTTALISTIIFCLFMHYITNQPNISKQKPHTQEEYTLPHQNQNQKERISDNDLLEKIKEYNQKLQT
B1V9P6	Phytoplasma australiense	+	Uniprot	PubMedID: 18359806	MKQLKKQFKSVPYLISIIICLIGVIITIPITFYFNNHNNLKEHINLKSEHLEKNIKDFKQETKNNFDKTHKKLDESIEKLDKENNKENE
B1V9V5	Phytoplasma australiense	+	Uniprot	PubMedID: 18359806	MKQLKKQFKSVPYLISIIICLIGVIITIPITFYFNNHNNLKEYINLKSEHLEKNIKDFKQETKNNFDKTHKKLDESIEKLDKENNKENE
B1VAK2	Phytoplasma australiense	+	Uniprot	PubMedID: 18359806	MFLSFTLIAQYNKKIIISILIFSIIIFLGFFIFINYRDFFENEAPDDVISETTSLIEPTPAVSEENSSQSKIDIVKDKVLNKLGTVADKMINSQKVNKYLNDIPNKLTSLVIKDKKTKK
B1VAK9	Phytoplasma australiense	+	Uniprot	PubMedID: 18359806	MKQSNFLEKHLVTIIIIFLFGIAIIIGIKQGFNDYQNEKNSLSLLGQTPEKYSLEPEITPTPSRSKRSTEEQTQPKIQTTAARLDQIKTYLFIEPTDTSKLPLDLSKREQEEINKLKNSWKLRFLGYLNQERGVINEKQKECDNHQSHLNSIQPQIEALKPQQQKLEQKKEAKEVKEKEIKDKERQKELASPNDKIRLQTEIEKLEDEVIEIVGEIGKIKVQIKNLETDQKYYQDMLSGDENYKRILEERYKDAELQDKNEILKSLDSLYEIIPNEG
B1VB45	Phytoplasma australiense	+	Uniprot	PubMedID: 18359806	MKKTTKVINAVIVFFITSIFVSVFVLALNNFSLYDQTVLDIRLQNGLTVTSKITKYTPYGKILIPDTYLQDKEQTEYTSENSTSEIDYYFDVTLELNGFDVGTDIYLKIQEDIKIVEFGQEIAIGSDKYDFSKSCTIKIYEPKKYDPEKNKICDLKTNQQEEEWEEFNPYKIINKWEKYDEKNPPMIYKYDKNKPPQKDDKVTYKLKANFKYHKLPEFKEKDPQDTTNLDFQLYFDIKCTPVYKEGEEFKEFYDPENKPKLSQEQSIKLANQKTQDRSNLNTNTSNHHSNPKKQTFLAILLPPF
B3QZJ3	Phytoplasma mali (strain AT)	+	Uniprot	PubMedID: 18582369	MNFKQTLLTLIGILIGVLIILIFYYQNTGNSSQLPVLSPDSNLPNSNPINHKTIIDENVSNHKPILFDENVSNHEPLITSKLDNAETKIIPILITENEFNLIINYIENATMTKIPEFIQDQVQITKINEIKESYQKRQDLYRSWVKSDLETTNRFQEKIDNYKKEELDINNKKEKIQKIIQNLKNQKISHDINTKILQQENEINYLNKNLKNLNLVKTDLEQNYQRYQKTNNDNNKYRDNCEKQNTKERLLKIYTIKS
B3QZX7	Phytoplasma mali (strain AT)	+	Uniprot	PubMedID: 18582369	MRYQIKYNKNKKILISFIFIFFLYLIFKNQLLLKIYNDFNKFKKEIKNNEFIKYEKQELSKKKFILNIFIYKNKMLKLKIRKFKKKIQNLFKKNKKLNYILNLKDEIIKKLDKNFKFFQINANKFIELSKEQLKEISYLKKNIKEKEKIIDLYIRFNNL
B3R0Q6	Phytoplasma mali (strain AT)	+	Uniprot	PubMedID: 18582369	MLKTKKISRIEKIFTLITCIIGISIIYLYIFFSYLNNEEIIKPISKTKINQKSAFETHKLLKSEQNLIFLKDIDKNVSPRFKEKYQEMNKFKDKIKNNNFQLSILETKLKSLEEQFNLIENKKNDVKLKLQQEEDLNKWKELQIEQIHLQQQYNQKNHLIESIKKIKQDNMFLEIYIRECIKILKFEEDLKQYLIQQEKNKIDRNIKKINIS
F8UVK4	Candidatus Phytoplasma tritici	+	Uniprot	-	MVKLKKNKAKLLIFAGFWAILLFLNHNYLVFADQDDDIENMITLIETKENQTEEIKTQCQDLLQKGEKDA
Q2NIE0	Aster yellows witches'-broom phytoplasma (strain AYWB)	+	Uniprot	PubMedID: 16672622	MNKKRKIILKIWIIFISILILIMLFLLGLKLPKLLKSKQQQDNNKVETQFPYQNQYIHDTNKFENIIGLMNSLKRLKELKKQQKEIKQQQKQTEYQYKTEFDDENKLVKDIAVVNPFSRLAQL
Q2NIE2	Aster yellows witches'-broom phytoplasma (strain AYWB)	+	Uniprot	PubMedID: 16672622	MENNNKPKSKKKIFIIWGLFISGVILVLLMLLLLAINKPQPKIEKLNQQH
Q2NIR4	Aster yellows witches'-broom phytoplasma (strain AYWB)	+	Uniprot	PubMedID: 16672622	MKSIQTKYYKYLIIITFIIALMILLSAIIFINQKNKSAPKAKLSQPLPEIKTTHKTNIIEHYLGLNPNLENLKKEFRKINPDWNQEVFAYNYHMLSKNNANQKITDAIQNKIFAIFLNFNDEKITSYQTQNNLLDALKQNQNNKIHIFWKKEKPNPTLILTFQDQLLHNINKWQQTATNIFDKLQTYINDIDQILKKPLTPLEKNKIVIDMNTGKCKITEIKDFIKQNLMANSNAKLESDPEQNILIKKLRKQSFNLMELRTKFQTLQKISQKISQNVNITTIFQKDMQELENLIKTTILEIINESDKLNI
Q2NJC5	Aster yellows witches'-broom phytoplasma (strain AYWB)	+	Uniprot	PubMedID: 16672622	MMKLKTKIYLSFLGFLLLGLIILLIIGLYQTNQTPNKIGKVTNHPQLDSTKQQEFD
Q2NJD4	Aster yellows witches'-broom phytoplasma (strain AYWB)	+	Uniprot	PubMedID: 16672622	MKILPKELINMIKIKKISKWFLLIIILIVAAFIGFIILTETGVIKLPKDPIPTFQETKSAIFKEWERNR
Q2NJQ1	Aster yellows witches'-broom phytoplasma (strain AYWB)	+	Uniprot	PubMedID: 16672622	MKILPKELINMFKIKKISKWFLLIIILIVAAFIGFIILTETGVIKLPKDPIPTFQETKFENIEEWYDDNQKCTMIKAKYTFDGLNGVGYYQQQKLKAEQLFRERELLETEAKEKNLQIYLNDKAIDMNRSPNNPELDNLSKKIMKNQDELIKINQRLILERLESQPEPSNLAIFIKNRHPFDRWNKDGDTYNHTTLDGFDSASFDAKADSQLYSYINFEKKNTKAQVVTT
Q2NJT7	Aster yellows witches'-broom phytoplasma (strain AYWB)	+	Uniprot	PubMedID: 16672622	MKIKKNPKNIINKRYFFNLFLLLTMIIATTGGIGYYFFKNLKKPVYEIIVNKNTIFQTNNNDCFDDYNDKIKQLNEEITIKNEELKEPSLSPQEKQVIEQIVKLKTQQKKELQIDLFLKKFLKKSEEEILEIDNKIKTTNQLEEKHSLTETKLLKEKEIIKYQKLLKDKELNIVNITQLDQKLVQSDLNSATKTALENQKTQNQNNIKNINEQITKKVNLINLKTKKNVIEQELQDPQISSELKQYLIKYKENTEKQITNLETQ
Q2NJT8	Aster yellows witches'-broom phytoplasma (strain AYWB)	+	Uniprot	PubMedID: 16672622	MITLTLIEKIFICFLCVLIGFGFANIIYQPPKYDFIQPVNSTDKNNVFLSVEQSSNKNTELKKINSAFKLSSKEIDNYFYDKIIPIKEKEIDNMKCYNVHLGENSNIKDALGWLHYHFPNKNFKSNFSYALYNNNSLNNEIDFQYRIKEPPPKDFLLAYFDGGTRDGKNNLYNLDTLTQMGNGASDLYFFWSNNRPYIPESTSFTPENYHLEIIYDKGTNYGGPSYLAIDKIIIKDIQKDKIVAVYPINQKIEEPFYIHNYDFVLKLPFYNYIQEGMCGRIVILNL
Q2NK71	Aster yellows witches'-broom phytoplasma (strain AYWB)	+	Uniprot	PubMedID: 16672622	MTRNKKYILITTIFLILIGITIFHFFSDEILLQNSTQNDNKAEINNKIEISQENFNKRLKYIIHNELEEPQITFRIKRKEKELRKQYQQQQMSFMSKNEKESYKNILKINSQLDDISFNNKNINKDIKTLEEKYEEANEQEKIKIRDETNLIYEKTKQLSEQKEQLEADQTLAIKQHIDLFKNLQTQNKFSQIDIKPYENALKEIYDIKN
Q6YPL8	Onion yellows phytoplasma (strain OY-M)	+	Uniprot	PubMedID: 14661021	MTRNKKYILITTIFLILIGITTFYFFVTPQLFTSDAMLLKTSSQNNNKTEINNKIEVSQENFNKRLKYITNNELKELPKILPIKAKEKELRKQYQQQQMSFMSKDEKESYENILKINSKMDDISLSSKKINKDIKVLERQYEAANEQEKRKIEDKMNRIVDTLQQLSQQNKQLENDQTLAITRHNNLFQNLQTKNKFSQIDIPPLPKCFKRNIQY
Q6YQ36	Onion yellows phytoplasma (strain OY-M)	+	Uniprot	PubMedID: 14661021	MFNIKKIIKWFFIILGILLFLFIGFIVLTEMGIIKLPELPKKEIPSIKETKMVIHEEWYDNNNKCTMIKAKYTFDGLNGIGYYQQQLQEKKGSHNDISIAQDRLEIQKEPSNLAKYIKDRYPFDRWNNRGLTYEETSVNEFEFSSFDTKNDSHLHYYINFEKQFKEESSGNCLILKYKGPKYLIEKDKDYYLGCAHVSNSNFKLTNFHLHFNPKRKTLSLYQDKHNKDKVKEAENNKRTSDDW
Q6YQ58	Onion yellows phytoplasma (strain OY-M)	+	Uniprot	PubMedID: 14661021	MFNIIKKTIKWIFIILGVLLFLLIGWIVLTEMNIIKLPKEEIPILKETKADIKKEWDETDHKGRIQPMIEIHYTFDGLNGIGYYQQQFQAKKGSHHNILTAQERIESQPEPTNLASYIKDRHPFDRWNKDGDTYNHTTFNGFNSAHFYTKDDSYLDNYVNFEKHEHKGPGYNKLILKYKGPKHFLEDDKDYYLGRAFVHNSNFKLTNFHLHFNPVRKTLSLYQDKHNYDKVKEVKNGKNQPGWT
Q6YQF4	Onion yellows phytoplasma (strain OY-M)	+	Uniprot	PubMedID: 14661021	MKIQKSPKNIINKKNILTKRYFFNLFLLLTMIIATTGGIGYYFFNHSKQPVYEIIVNKNTIFQTNNNDCFDDYNDKIKQLNEEITIKNEELKEPSLSPQEKQVIEQIVKLKTQQKKELQIDLFLKKFLKKSEEEILEIDNKIKTTNQLEEKHSLTETKLLKEKEIIKYQKLLKDKELNIVNITQLDQKLVQPDLNSATKTALENQKTQNQNNIKNINEQITKKVNLINLKTKKNVIEQELQDPQISSELKQYLIKYKENTEKQITNLETQ
Q6YQM6	Onion yellows phytoplasma (strain OY-M)	+	Uniprot	PubMedID: 14661021	MFNIIKKIIKWFFIILGLLLCLLIGFFFLTSDTDKLPKQQIPILKETAFENIEEWDDVNSEFKMIKAKYTFDGLNGIGYYQQQLANKENIGSFELMKIQERLETQKERSNLACYIKDRHPFDRWNNKGLTYKETSINGFKFSRFDKEDDSQLYLYVKLEKQFKENSSGNCLILKYQGPKHFLDDDKDYYLGRARVSDSNFELTNFHLHFNPVRKTLSIFKDKHNNDKVEEAEMNKNHPNGW
Q6YR59	Onion yellows phytoplasma (strain OY-M)	+	Uniprot	PubMedID: 14661021	MLFFMKSIQTKYYKYLIIITFIIALIILLSAIIFIKQKNKSVPNAKLSHTLPEIKPDTKTNIIEHYLGLNPNLENLKTEFRKINPDWNQEVFAYNYHMLSKSNANQKITDAIQHKIFAIFLNFNDEKMKSHQTQNNLLDALNQNPNNKMHIFWKKEKPNTELILALKDQLLHNTNKWQQTATNILDKIQTYINNDIDQILKNQLSLLEKNKIIIDMNAGKLKITDIKDFIKQNLMANANAKLESNPEQNILIKQLRKQSFNLMELRNKFQTLQKTIQKIAQNGNITTIFQKDMQELETLIKTTILEIINESDKLNI
Q8KY65	Peanut witches'-broom phytoplasma	+	Uniprot	-	MLKKIQIKKLFILLLLNLFVTNFYGVFINKQGNLYNSKLNNIKAFFDIDWPFLSKTKEIKPNVEKQLITENSIKKDIQDAENHMNKIIILLNNNQNDENNTNEISILLISLNQEAVLVKQRIATIKKNFAKWVNKCQENKNKLTINNVLQEYFTTLSIFNQDIKNINDRIIKIEKKITQKKLNHSNELFINSNSRNR
R4RQ50	Strawberry lethal yellows phytoplasma (CPA) str. NZSb11	+	Uniprot	PubMedID: 23915186	MKQPNFFQKHLVTIIIILLFVIAIIIGINQGFNDYQNEKNYLSPLEQTPTNPSRMKRSTEETSQLKIKTTAARLEKIKNYLFTEPDNPPLLPTNLSEREQEEINKLKNSWRLSLGYLKESQTDIDEEQKVCDEHQSQLNSIQPQIEALKPKQQKLEQQKEAKEKEIIKKQEVWKQFKYLPNQTEEVRKKRKENYDLLQAEIEKLQDEKQKIIEEISEVKLQIKNLETDQKYYQDMLSGAEMLKKDFVKSYERLEKEYRNQILNSLNSLYEITPTEL
It includes: SequenceID, the UniProt assigned protein name; Organism, phytoplasma to which the protein belongs to; Dataset, + = positive dataset; Source, if a scientific pubblication is available from UniProt database; AA sequence, amino acid sequence of the corresponding protein.
