# Supplementary material for: Definition of the effector landscape across 13 phytoplasma proteomes with LEAPH and EffectorComb
Source: NAR Genom Bioinform. 2024 Jul 30;6(3):lqae087. doi: 10.1093/nargab/lqae087 (PMC11287381; doi:10.1093/nargab/lqae087)
Supplement: lqae087_Supplemental_Files [file lqae087_supplemental_files.zip › Additional_table1.2.xlsx]

## Sheet: Additional_table1.2
Additional Table 1.2: Negative dataset composition.
SequenceID	Organism	Dataset	Source	Publication	AA sequence
B1V9I5	Phytoplasma australiense	-	Rev-Uniprot	PubMedID: 18359806	MQHQPKKKYGQNFLKDVNLLKKIVSKANLKGKNVIEIGPGKGSLTNLITKEANLLLAYEIDPTLKPFLVFDTTKIKIIYDDFLKRDLVKDFDNYFSINCQLSLISNLPYYITTTILFKIIQTPQIVDATLMMQKEVGMRLMAQPNSKNYNALSVITQYFFNIEKIQEVKSHMFFPQPKVDSVVLKLSKHKSDFNTFSTSSQKNFITFVKAAFKQKRKTLLNNLSSVFLLPKTEIILFFEQNKLLTKIRAEEITLKEFQKISIQWFLFQNKTKESQLNNYILKKV
B1V9R1	Phytoplasma australiense	-	Rev-Uniprot	PubMedID: 18359806	MKKALVIRFLAGIYYIQDLDNQTILKAQKKGVLKKSNFIQDNQLKNNRDKMSIKVGDIVLYGMCYDKYLIYAILPRKNELKRPNIANIDQVLLVFSLVKPHFQTLLLDKFLLILQQHKLDVILVFSKIDLIEKEELEEIQQNMNYYFPFYTCYYVDSKQQIGIGVLKNIFEQKITVLAGQTGVGKSTLLKALIPDANLKTQEISESLGRGKHTTKNAQLYLFNNGFIADTPGFSKLDLGGFSYQNLKNFYPDFLKYVDNCYFGTNCLHLQETQCGVKEALTQGKIIPSRYSNYCYFMEEIKKEKKIYVKN
B3R0A1	Phytoplasma mali (strain AT)	-	Rev-Uniprot	PubMedID: 18582369	MKKALVIKFFMGNYLISDIETKDKITAQVKGKLKNYDTHKKELFIIKVGDIVIYENYLDRYLISEVLERHNELNRPNIANFNQVILVFSLYKPRFQFRLLDKFLLILNKYKLKIILIFTKIDLITKKKFLIIQKKISYYENFYRIYYVNSKNKNSTHHLMDIFSNKITVLAGQTGVGKSTFLNSLKPSLQLKTQEISKKLGLGKHTTKNAQLYEFNGGYIADTPGFSKLDLTIFDYEELKFFYPDFLLYSDKCYFKKDCSHIKEINCGVKKALKLSLIPDWRYDNYLKFIEKIQEQKKLNYNKK
P60397	Onion yellows phytoplasma (strain OY-M)	-	Rev-Uniprot	PubMedID: 14661021	MNKTHFNHISVLKQEAIDFLKIKPEGIYVDATLGQCGHTIEIANLLQQGFLYSFDQDVEACTNAKKILPPHLPIEIIHSNFSHLKTQLAQRNVFQLDGILFDLGLSSCQIDNPQRGFSYLHNTPLDMRMNVNQTITAQYILNNYSFAQLKNIFKVYGEVKNAALVASEIIKQRPLCTSYDLVAITDRFCNRQKGHSAKKIFQALRIEVNQELESLKQALEQSLDLLKPNAMIVVISFHSLEDRIVKHFFKKNSTFVLPKKMPITIMPQTPLSIITKKAFLPSEEEMQNNSRSISAKLRVAVKNG
Q2NIH4	Aster yellows witches'-broom phytoplasma (strain AYWB)	-	Rev-Uniprot	PubMedID: 16672622	MNKQNFHHISVLKKEAIDFLKIKPEGIYVDATLGQCGHTIEIANLLQQGFLYSFDQDVEACTNAKKTLSPHLPIEIIHSIFRIXSPISTTKSFSLDGILFDLGLSSCQIDNPQRGFSYLHNTPLDMRMNINQTITAQYILNNYSFAQLKNIFKLYGEVKNASLVVSEIIKQRPLQTSYDLVSITDRFCNLQKGHSAKKIFQALRIEVNQELESLKQALEQSLDLLKPNARIVVISFHSLEDRIIKHFFKKHSTFVLPKKLPIAIIPQTPLSIITKKAFLPSEEEMQNNSRSISAKLRVAVKNV
Q2NIH8	Aster yellows witches'-broom phytoplasma (strain AYWB)	-	Rev-Uniprot	PubMedID: 16672622	MHHTNKKKYGQNFLTDVNLLNKIVTKASITDKNVLEIGPGKGALTKIIVPQAKNVLAYEIDATLKPFLNFENHNNVNIIYDDFLKRDLLKDFDHYFSPNSQLSLIGNLPYYITSPILFKIIDTPQINDATIMIQKEVGMRLLAQPNNKNYNALSVIIQFLFSIEKIQEVKRHMFFPTPKVDSIVIKLTKNNNILPTFLKQFIKFVKNSFKQKRKTLLNNLSCQFLLSKETIIPFFLQHHIPLQIRAEQVTLETFQKLTVKWFIFLNMS
Q2NIT9	Aster yellows witches'-broom phytoplasma (strain AYWB)	-	Rev-Uniprot	PubMedID: 16672622	MEKALVLRFLAGVYYIKDLETQIILEAKKRGKLKTLVIKTTQKENSSASDFIIKVGDIVLYELSCDTYLIQSILPRKNELKRPNVANIDQVLLVFSLVKPNFQFLLLDKFLLILEQQKLDVVLVFSKIDLLEPENFKTMQQQLSYYQKFQHFYYINSKQKIGIDALKHIFANQITVLAGQTGVGKSTLLKVLIPDAQLKTQEISESLGRGKHTTKNAQLYDFNGGFIVDTPGFSKLDLTTFSPRTLKNFYPDFLEHVCDCFFGESCFHLQEEKCGVKKALENGQILPSRYQNYVIFCEEIKNQPKY
B1V8Z1	Phytoplasma australiense	-	Rev-Uniprot	PubMedID: 18359806	MSRYTGSTWKISRRLNYSITETGKELRKRAYAPGQHGQRRAKISDYGLQLKEKQKLRFTYGMSEKQFRKTFERASKLKGIHGEMFLVLLESRLDNIVYRLGFAKTRAQARQLVNHGHVLVEGKKVDIASYSLKPGQTITLREKSKNLKIVEEVLKNKFVRADYVSLDKQLNGKYVRYPKRNEFLAEINEQLIVEFYNR
B1V910	Phytoplasma australiense	-	Rev-Uniprot	PubMedID: 18359806	MTLRHISVLKEEAISFLNINPNGVYVDATLGQGGHTLSILNHLQDGFLYSFDQDLKACSDIQKKLNPNWPIEIIHSNFSNLKLELAKRNVFQLDGILFDLGISSCQIDDSQRGFSYLHNAPLDMRFDNRQKLTAQEIVNFYSFEKLKNIFHIYGEEKKAALIAKQIIKNRPLKTSYDLVAITDMFYKYHKGHSAKKIFQALRIEVNQELEVLKQALSQSLELLKKDGSIVVISFHSLEDRIVKHFFKKNSVFEFPKKLPIMSVDYPQPALRIITKKPCIPSEVEMKNNPRSISAKLRAAVKNI
B1V955	Phytoplasma australiense	-	Rev-Uniprot	PubMedID: 18359806	MKKYEIMYILRPNLDNNEVKKINDHLESVFSKKPSTILEKKEIGLKDLAYPINNHKKGYYYWFITQTDNEAVLEFNRIVKITEEVIRFIIIKE
B1VA80	Phytoplasma australiense	-	Rev-Uniprot	PubMedID: 18359806	MAVVTMKQLLESGTNFGHSTRKWNPKMKKYIFTSRNGIHIIDIKKTSEKIEEAYQELSKIVNQGGKVLFLGTKKQIQTSIMEESKRCGQYYVNHRWLGGILTNFHTILKRIQLLHDLHKQEEDGVWKKLPKKEVVQLKRKRDKLEKFLGGIKDMKELPQALFVVDLEKEKNAVAEARKLNIKVFSMVDTNCDPDLVDYIIPANDDAIRSVKLITWIIANACIEGSGGVAEKPEQFDAKNVLKPKLPYQPNRRPYQETVKK
B1VAC0	Phytoplasma australiense	-	Rev-Uniprot	PubMedID: 18359806	MPFSKLGRNKSQRRALLRTLMTDLIVNEQIITTESKAKELQRLADKMITLAKKGTLHTRRQAARHLFDEKINEETTVLQKLFQKLASQYLNCQGGYTRVIKTVPRRGDAAPMAIIAFA
B1VAC2	Phytoplasma australiense	-	Rev-Uniprot	PubMedID: 18359806	MARRKTTKRKVKKNVPFGIAHIHTTFNNTIVTITDANGNAITWSSAGALGFKGSRKSTPFAAQLAAEAVAKAAMEHGMAKIEVFIAGPGPGREAAVRSLQAAGLEITAIKDVTAVPHNGCRPPKSPRG
B1VAC9	Phytoplasma australiense	-	Rev-Uniprot	PubMedID: 18359806	MLHTIKPVANARKTTKRLGRGPGSGTGKTSGKGHKGQLARSGKTLRPGFEGGQIPFFQRIPKRGFHNFAQKKYAVLNLTTLQNFPEDSVITPQLLLEKKIIKDPLSGIKVLGQGTLTKKLVVKASKFSRQAEASILAVGGKIEVI
B1VAD1	Phytoplasma australiense	-	Rev-Uniprot	PubMedID: 18359806	MKTIKKEFVKKTSPYEEKVVKIKRITKVVKGGRRFRFSALVVVGNKKDQIGFATAKAQEIVDAIKKAVEKAKKQLIRIPIVGTTIPHDTIGHFGASKFLLRPASKGTGIVAGGAAARTVLELVGISDVLTKTFGSRTSINVIRAVMDGLKNLRTKEEVAKLRGLTLAKNEQ
B1VAD2	Phytoplasma australiense	-	Rev-Uniprot	PubMedID: 18359806	MIIKQSSNVLRKKRHLRLRKIIIGTITRPRLNIFRSNKFIYVQLIDDNAQNTLCSVHSKETNVIGSNIKAAQAVGTLIAQKALALGIKNIVFDRSGYLYHGKIKALAEACRQSGLQF
B1VAD4	Phytoplasma australiense	-	Rev-Uniprot	PubMedID: 18359806	MVMTDPIADMLTRIRNANQMSHAKVLIPASKLKLEILSVLKTEGFIKNFYLPQSSRDIIVSLKYAPNKEKVIKGLKRVSKPGLRVYATAQQIPKVLNGLGVALVSTSKGILTDSQARISQVGGEILAYVW
B1VAD5	Phytoplasma australiense	-	Rev-Uniprot	PubMedID: 18359806	MAKKSKIAKDRKQRVLVLKYASLRSELKKKADYVGLSQIPAKASPVRLKNRDSIDGRPRGYIRKFGISRIKFRQLAHEGKLPGVKKTSW
B1VAD7	Phytoplasma australiense	-	Rev-Uniprot	PubMedID: 18359806	MRIKVGETVAILAGKDRYFIDENGQRKVKTGKVLKIFNEKQRIIVEGVNMKTKHHPPSKDQEKGSITKQEGSIHISNVALIDPKTQTPTKIGIRFKKGKKIRYAKKSNNQLDDIV
B1VAD8	Phytoplasma australiense	-	Rev-Uniprot	PubMedID: 18359806	MIQKNSRLVVADNSGAKEVLVIGILGGTRRRYANIGDVVVVAVKSGSGGTVKKHDVLKGVIVRSKSGIRHENGSYIKFYDNALVLLKEDLSIIGTRIFGPVVRELGKKFSKIVSLAQLVL
B1VAD9	Phytoplasma australiense	-	Rev-Uniprot	PubMedID: 18359806	MKRNSRKTFVGKVVSDKMQKTITVVVDIYKKDPLYGKRVRQSKKFHVHDEEQVAKIGNLVNFMETRPLSKTKKFRLLKVLSHGKESEVRHSGETK
B1VAE1	Phytoplasma australiense	-	Rev-Uniprot	PubMedID: 18359806	MLMPKRTKYRRPHRVSFEGKAKGKNVIVNGNYALVAKEGAFITNKQIEACRIAMNRYMKRTGKVWINIFPHLSLTKKPLEVRMGSGKGSPEEWVAVVKTGKVLFEVKDTSNSEKVEMEALRLASHKLPIKTKIVKKGVQV
B1VAE2	Phytoplasma australiense	-	Rev-Uniprot	PubMedID: 18359806	MGQKTNPNGLRLGIIRTWDSQWCVNDKEIPALIKEDFLIRQLINNFSKRNSISQIEIQRLKEKTKNRITITIHTAKPGIIIGKDGETRNKIQAQLKKLTQKDINLNILEVKNPDKTAVLVAQNMAEQLENRMKFRRVQKMAIQKAFKAGAKGIKVLISGRLNGDEIARSERHDEGRVPLHTLRADIDYAALEAHTTYGVLGIKVWIFHGEVLPGQTILDTRKPFVSQNKFIKRPRYFKGGKNNHVDAKEN
B1VAE4	Phytoplasma australiense	-	Rev-Uniprot	PubMedID: 18359806	MPRSLKKGPYVASHLLEKIEKQKNLKNKKVIQTWSRSSMITPVFVGHKIAVYNGREHIPIYITENMVGHKLGEFFSTRTYRGHNKKDKKGQKK
B1VAE5	Phytoplasma australiense	-	Rev-Uniprot	PubMedID: 18359806	MAIKKYKPTTNGLRNMSVSSFAEITTQTPEKSLLVPYKNQAGRNNQGKITVRHRGGGVKRKYRLIDFKRNKDNIIGKVATIEYDPNRSANIALIFYADGEKRYILAPKGLTVGTSIVSGPNSDIKVGNCLPLLNIPVGTTVHNIELKPGKGGQIARSSGASAQIISREDKYVLLRLQSSEVRKVLGSCRATIGEIGNEFYKLINYGKAGKKRFLGIRPTVRGSAMNPNDHPHGGGEGRAPIGRKSPMTPWGKKARGIKTRDRKKSSNELIIRRRTK
B1VAE6	Phytoplasma australiense	-	Rev-Uniprot	PubMedID: 18359806	MKYYDLIKSPIVTEVTNKLIERQNKYTFKVAKTANKIEIKKAFEHIFKVKVTVNTSNVLPRFKRKGKYAGYTAGYKKAVVKVTSGEKIAILAND
B1VAE7	Phytoplasma australiense	-	Rev-Uniprot	PubMedID: 18359806	MPKYNVINQLGDLISTKDLKSNVFDIQPHQQALYDVINAQRAAMRQGTHATKTRAFVSGGGKKPWRQKGTGRARHGSIRSPLWRGGGVVFGPSPRNYSVKVNQKVSHLALKSALSSHFRQNQLILVDDFNLDTHKSKDFQKTLQKLNVTSKALIIVTNSNRNLTLASRNLPYVTLETAAHASVYQILNCKNLILTLDAVAYFEEVLK
B1VAE8	Phytoplasma australiense	-	Rev-Uniprot	PubMedID: 18359806	MAQGILGKKIGMTQMFNEQGEIIPITIVDVSANVVLQQKNVAIDGYNATQIGFDDKKDKITTKPMLGHFKKAKTTPKRFIKEIIFKKENISSLSALAVGDQVSCDLFQVGDLVDVTGTSKGKGFAGVIKRHNQSRGPETHGSRHHRRPGSMGPIKGKIKGKKLPGQMGHQTVTIQNLVLFSVDNQKNLFLIKGSVPGPNKGFVVIKSAVKKLSKEQANAKI
B1VAE9	Phytoplasma australiense	-	Rev-Uniprot	PubMedID: 18359806	MKNKEREIIKIILRAYDHHLIDQAAKKIIDIVTKTGAQIEGPIPLPTKKEVFTVLRSPFVNKDSREQFERRTHKRLIQIVNPNNKTIESLMHINLPSAIDILLKK
B1VAF5	Phytoplasma australiense	-	Rev-Uniprot	PubMedID: 18359806	MFAIIRTGGKQLRVSEGQEIFVEKLPINPEQNYEFKEVLAVYGEKSILGQPYVEGAKVQAQVIKNDRAKKIIVFKYKRRKKYRCKQGHRQAYTKLLITKIIA
B1VAG0	Phytoplasma australiense	-	Rev-Uniprot	PubMedID: 18359806	MANIKQQKKRNKTNEKRRLRNISFKSATKTIVKQVKIAVEQADKAKALANLSLAYQKLDKGASKKIYHANFVNRNKANLQKLVNTILS
B1VAK6	Phytoplasma australiense	-	Rev-Uniprot	PubMedID: 18359806	MLYPDLLTKKFKLNPHQLQQFDLYYRFLNQENKKYNLTALISLSDVYCKHFYDSLILKEILDFNQIQNVCDVGSGAGFPSFPLKIIYPNLKITIVESSLKKINFLKQLTVVLGLKNICFVHQRAEKHTLSYDCVLVRALGRLDLILKWCRLLIKKNGYFVAMKGKKYAEELKDSQHIIKKIKMNLIKINKQELPNQLGTRINLLFQTH
B1VAM3	Phytoplasma australiense	-	Rev-Uniprot	PubMedID: 18359806	MSRKGHIKKRDVNPDPIYNSKLVTKVINVIMQDGKKGKAQTIFYQALKKVQLMTKREPLEVFRDALNNIMPVLEVRTRRVGGQNYQVPSEIRPERRQSLGLKWLVKFTKQCNEKTMKDKLAKEIVDASLGHGVSVKKREETHRMAEANKAFAHYRW
B1VAM4	Phytoplasma australiense	-	Rev-Uniprot	PubMedID: 18359806	MPTVSQLIKKRRTSKTTKTKAPALSYGFNILKKKAQHYASPQKMGVCLRVTTMTPKKPNSALRKFARVRLSNGSEVTAYIPGVGHSLQEHSSVLICGGRVKDLPGVRYHIIRGTLDATGVANRKQGRSRYGAKRPKAQK
B1VAM7	Phytoplasma australiense	-	Rev-Uniprot	PubMedID: 18359806	MAKLTKELFISALKEMSLLEIKELLDGLKEEFGIDPNALAVASAGPSNAPEAEEKTEFTVVMKNFGKNRLPVIKVIREITGLGLLDADKFIKVPDQKVKENVSKALAEDIKAKLEQAGAVIELQ
B1VAM8	Phytoplasma australiense	-	Rev-Uniprot	PubMedID: 18359806	MIKPQLAKKIETVSFLQEKISQAKTVIVFEYSNLPVSEFMKLRRQLKKIDCEVKVYPKNIMQRAFMNTNYQDLVSLLKGIKALIISQQELLEPIKVIYNFAKQNKVVKIVSGVVEQKIVSPQEINSLATLPSKEQMLALLSVAMLSPLRQLAFALKLLSEKQATNN
B1VAM9	Phytoplasma australiense	-	Rev-Uniprot	PubMedID: 18359806	MKRSKKYLAVSQMFDIKKRYPLQEAIKLTKQSQITKFDATVECAFHLNLDPKKADQNLRGALVLPHGTGKTLKLAVIAKGEQAKIAKEAQADYVGDEDLIEKISKNWFDFDVLVSTPEMMPQLSKLGRLLGPKGLMPNPKTGTVTDNVGQAVSEIKNGKIEYRLDKNGNIHAIIGKTSFEEHKLLENLKTLYLQLMRIKPRTAKGNYIKNVTISTTMSPGIKIDPITIA
B1VAN0	Phytoplasma australiense	-	Rev-Uniprot	PubMedID: 18359806	MAKKVVKMVKLQIPAGKANPAPPVGPALGQAQVNIPSFCSQFNETTKDQMGFIIPVIISVYEDRTFTFVTKTPPASDLLKKAAKIDAGSANAKQTKVATISKSQLQEIANLKLRDLNAYSVEQACKIIAGTARNMGILIED
B3QZG6	Phytoplasma mali (strain AT)	-	Rev-Uniprot	PubMedID: 18582369	MAKQVVKKIKLQILAGKANPAPPVGPALGQAQVNIPSFCSQFNEATKDQANYLVTAVISVYNDRSFTFIIKTPPASSLLKKAANIKLGSANSNKNKVATIKFDQIKEIATLKMPDLNAYTLESACKIIEGTARNMGIIVEK
B3QZG8	Phytoplasma mali (strain AT)	-	Rev-Uniprot	PubMedID: 18582369	MKLIIAEKIKAVEQLTDKLNQAKTVIIFEYTGIPVSFFTELRSELRKSDCEMKIYTNNIMKRAAKATNYDGLISYFKGNKALVYSSTDLISPAKIIYEFSKKNSMIKIISGVIENKVASLDEINSLASLPSKEILLTMLVSGMMTPLMQLSACLCMLSKIKK
B3QZG9	Phytoplasma mali (strain AT)	-	Rev-Uniprot	PubMedID: 18582369	MAKLTKKNFIDSLREMSLLEVKELVDGLKEEFGIDPNALFVSGSNQDNNKIQVEEKTEFSVIVKDFGDSSNKIPIIKTVKEITGFGLYDIQKLLNTPDAVIQEKISKEKAEEIKNKLELIGAVVEIQ
B3QZH2	Phytoplasma mali (strain AT)	-	Rev-Uniprot	PubMedID: 18582369	MPTISQLIRKRRVDKIVKTKAPALSYGFNNLKNKVQKYKSPQKSGVCIRVTTMTPKKPNSALRKYARVRLSNGTEVNAYIPGIGHTLQEHSVVLIRGGRVKDLPGVRYHIIRGILDAKGVINRKQSRSKYGSKKNKN
B3QZH3	Phytoplasma mali (strain AT)	-	Rev-Uniprot	PubMedID: 18582369	MPRKKSINKRDVLPDVFYNSKLVTKTINTIMKDGKKATAQAILYGAFNKVKEITQREPIIVFDEALKNIMPELEVRSRRIGGQKYQIPSEVRPERKQSLGLRWLVQFAQKRNEKTMQQKLAKEIIDAASGNGLAVKKREEIHRMAEANKSFAHYRW
B3QZT4	Phytoplasma mali (strain AT)	-	Rev-Uniprot	PubMedID: 18582369	MFAIIKNGSKQFRVFEGQEIFVEKISLMEKSNYEFKEILAIGGKNNILGQPFVSGAKVQAQIIKHGRAKKIIVFKYKSKKKYRCKQGHRQNYTKLLITKIIA
B3QZW0	Phytoplasma mali (strain AT)	-	Rev-Uniprot	PubMedID: 18582369	MSRYTGSIWKVSRRLNYSLSETGKELIKRPYAPGMHGKKRIKAKDYGLQLQEKQKVRFTYGISEKQFKKIFKDAGKLKGIHGEMFLFLLESRLDNVVYRLGFAKTRQQARQLVNHGHILVDGKKVDIPSYSLRVGQIITLKEKSKDLIIVKEALANKLNRVDYISLNKELVGKYVRIPHRDELLPNIKEQLIVEFYNRK
B3QZZ1	Phytoplasma mali (strain AT)	-	Rev-Uniprot	PubMedID: 18582369	MAKGILGRKIGMTQVFDEKGSLIPITIVDVSDNVILQQNSVEKNGYLSTQLGFSSKREKLSTKPALGHFKNAKTSPKRFIKEIRFLPGIKNELSELDLGTSLKTNLFQPGDIVDVIGISKGKGFSGSIKRHNQSEGPKSHGSRYHRRPGSMGPIKGKIKGKKLPGQMGHQTVTLQNLKINSIDHEQELFLIKGSIPGPRKGFVMIKTAIKTVIKENQDA
B3QZZ2	Phytoplasma mali (strain AT)	-	Rev-Uniprot	PubMedID: 18582369	MPKYNLINQKGDFLSQIDLDDEIFGISINKQVLYDVVNAQRASMRQGTHATKNRALVSGGGKKPWRQKGTGRARHGTIRSPLWRGGGVAFGPSPRDYSVKVNQKVRRLALKMALSWKINNKNLILIDNINLETHKTKEFQNILDQLNIQQKTLILTKDLNHNLCLSIRNLSKVLLETVSHVSVYQLLSYSTIILTKEAANYFEENLK
B3QZZ5	Phytoplasma mali (strain AT)	-	Rev-Uniprot	PubMedID: 18582369	MPRSVKKGPFYDNHLLVKVLKQKDLKNKKVIKTWSRRSTILPQFRGNTFAVYNGRVHIPVYINEDMVGHKLGEFSPTRTYRGHDKKDKKIQKK
B3QZZ6	Phytoplasma mali (strain AT)	-	Rev-Uniprot	PubMedID: 18582369	MISKAIIKKVSIAPRKARLVVDLIRGKEIKVAKAILMFTPKSASSIVLKLLNSAEANLAQNINLKSNDFYISEVYVNEGIRLKRLFPRAKGSGDMIKKRTSHIVLKLSMAKEIKEEIKAKKKEVNIHGTKI
B3QZZ7	Phytoplasma mali (strain AT)	-	Rev-Uniprot	PubMedID: 18582369	MGQKSNPNGLRLGIIKNWDSKWFANFKKTPQFIHEDFCIRNFINKNYSKALIAQIEIERSKKKDKEIIKINLHVAKSNIINGKDNESLKKITKQIEQITKKEVFFNVIEIKNPDKVAILVAKTMAEQLEQRFYFRRVQKMAIQKVLKTGVKGVKTLISGRLGGLEMARSEGYLEGRVPLNTLRADVEYAFTEAHTTYGSFGVKVWIFHGDVLPGETILDTRKPFAIKSNYISKNNKKSNNYKGDK
B3QZZ8	Phytoplasma mali (strain AT)	-	Rev-Uniprot	PubMedID: 18582369	MLMPKRTKYRRPHRLSYEGKVKGKNLIVNGNYGLIAQEGNWITNKQIEAARIAMTRHMKRTGKVWINIFPHLSLTRKPLEVRMGSGKGAPEEWVAVVKKGKVLFEVSDLNNSVKAELEALRLASHKLPIKTKIVKKGEQK
B3R000	Phytoplasma mali (strain AT)	-	Rev-Uniprot	PubMedID: 18582369	MLRNSRKIFTGNVVSDKMNKTITVVVNVYKKDLLYGKIVKKSRKFYVHDETEKAKKGNLISFMETRPLSKTKKFRLLKIIFSNDKDKKQ
B3R001	Phytoplasma mali (strain AT)	-	Rev-Uniprot	PubMedID: 18582369	MIQRESRLVVADNSGAKEVLVINILGGSTGFYANIGDIVIVTVKKAISSGAIKAGDVLKAVIVRTKYGLRRKDGSYIKFDENAVVIIKDDLTPRGTRIFGSIARELREKKFTKIISLAQEVL
B3R002	Phytoplasma mali (strain AT)	-	Rev-Uniprot	PubMedID: 18582369	MHIKLGDKVAIIAGKNRFVTDENGKKIIKTGKILKIFHKQQKVLVEGINIVFKHKAPLKDEDKGNIIKQEAPIHISNVALIDSLKNVPTRVGYRIENNKKVRYFKKSGTIIEDLN
B3R005	Phytoplasma mali (strain AT)	-	Rev-Uniprot	PubMedID: 18582369	MVMTDNIADMLTRIRNANQMHHLQVVVPISKLKVEILKVLKEEGFIKNFFIKEFKREIIISLKYTIERERVIKGLKKISKPGLKVYTSVEKIPKVLSGLGIALISTNKGILTDNKARLEKVGGEVLAYIW
B3R006	Phytoplasma mali (strain AT)	-	Rev-Uniprot	PubMedID: 18582369	MSRIGNKEIQVPDSVNVQIQDKNFIVVTGPQGKLEYQFNHKIKILLINTIIKVSRPNNELFMKKIHGTTRALLSNMIEGVEKGFVKRLEIVGLDYKVDLQGDNLILHLGFSHSIKITIPKGIDIEIPKKIKGIHIKGIDKQFVGEFASKIAKLRKPEPYKGKGIRFEGQYVIRKAGKSTKK
B3R007	Phytoplasma mali (strain AT)	-	Rev-Uniprot	PubMedID: 18582369	MIIKKISNLVRKKRHLKLRKKIIGTNQKPRLNIFRSNKSFYIQLIDDEKRITLCSVHSKEVDSKGLNITTATKVGELIAQKALAQGIVNVVFDRGGFLYHGKIEALADASRRLGLKF
B3R010	Phytoplasma mali (strain AT)	-	Rev-Uniprot	PubMedID: 18582369	MLHQIKPFKGARKTVKRLGRGCGSGTGKTSGKGHKGQLARSGGGVRPGFEGGQIPFFQRIPKRGFHNINQKKYSIVNLGALEILENNTLVNQELLLEKKIIKSILPNGVKILSKGKLTKKLNFKVSKYSKKAQENIKLVGGNIEVN
B3R015	Phytoplasma mali (strain AT)	-	Rev-Uniprot	PubMedID: 18582369	MARIAGVEIPSNKRVVIALTYIRGIGIKKAQNILSDLKEIDINTKVEDLKEQHLIAIRNKIQNGNYLVEGDLKREVALNIKRLMENGSYRGLRHRKGLPSRGQNTRNNARTIKGKRRTKNTVANNKK
B3R016	Phytoplasma mali (strain AT)	-	Rev-Uniprot	PubMedID: 18582369	MFMIKKKKNKNKFKKNINLGIAHIHTTFNNTILTITDLQGNTITWSSAGSLGFKGSRKSTPFAAQIASSTAAKAALEHGMLKVEVFIKGPGAGREASIRSLQASGLEITSIRDVTTVPHNGCRPPKRPRG
B3R018	Phytoplasma mali (strain AT)	-	Rev-Uniprot	PubMedID: 18582369	MAYSKLRRNTSQRKSLLRSLVSDLIIKEKIITTESKAKELQKKVEKVITLAKKKSLHHRRQVFKKLFDENINKEQTVTQKLFTTTAEKYMKRNGGYTRIIKTVPRRGDAAPMAIITFV
B3R0F6	Phytoplasma mali (strain AT)	-	Rev-Uniprot	PubMedID: 18582369	MANIKQQIKRNKTNEKRRLKNVSFKSSVKTAIKKLNKAIENKNKSEALLLLNLSYKKLDKGISKKVYSKNFVSRHKSNLSKLVNNIN
B3R0G4	Phytoplasma mali (strain AT)	-	Rev-Uniprot	PubMedID: 18582369	MKKKLHPILKKIPLVCATCKKQHVIDTTVENIHIEICANCHPFYVGKQNFTTVAGRVDKFNKRYQNKVK
B3R0K3	Phytoplasma mali (strain AT)	-	Rev-Uniprot	PubMedID: 18582369	MKKYEILYIMRPNIGDEEIKKNVETINKIFYNNENKIIQSKELGLKDLAYCIDKHYKGYYVSMFLNAMPQMIEEFNRVVKINEDIIRSIVIKEE
B3R0Q2	Phytoplasma mali (strain AT)	-	Rev-Uniprot	PubMedID: 18582369	MKLNHIPVLPKEVLKYLNVKSSGIYVDATLGGGGHSELILEKLKKGFLYAFDQDIFAIKQSKKLFANNHKIELIHSNFFFLKQELNKRGVFFVDGIIFDLGLSSFQIDDKERGFSYLSNEFLDMRMDREQKLTAHYIINNYSFEKLRNIFFNFGQEKNSSLIAAEIIKKRPLNTTFELVEIADKFNYNRKGHSSKKIFQALRIEVNKELELLQKTLHQCLSLLKEGSSIVVISFHSLEDRLVKNFFRANSIINLPTKLPIVSNFKTVLKIITKKVVKPSLEEIAFNHRSRSAKLRAAVKN
O66093	Phytoplasma sp. (strain STRAWB1)	-	Rev-Uniprot	PubMedID: 9542097	LGEFAPTRTYRGHDKKDNKKDNKKGQKK
O66094	Phytoplasma sp. (strain STRAWB1)	-	Rev-Uniprot	PubMedID: 9542097	METETKQAKAIASKVSIAPRKVRLVIDLIRGKNIAQAQAILTFTSKVAAPVILKLLNSAVANATNNLKLNHEQLYVKEVFVNEGLRLKRIFPRAKGSGDMIKKRTSHITLVVALKNKQILKEAQDGSENQS
O66095	Phytoplasma sp. (strain STRAWB1)	-	Rev-Uniprot	PubMedID: 9542097	MGQKINPNGLRLGIIRTWDSQWFVQDKEIPALIKEDYLIRELINNFSKKSAISQIEIQRLKEKTKNRIKIYIHTAKPGVIIGRDGDTRNKMVAKLKELTQKDVDLNILEVKNSEKIALLIAQNIAEQLENRMNFRHVQKMAIQKALKAGVKGIKTLVSGRLNGAEIARSEGNDEGRVPLHTLRADIDYASLQAYTTYGVLGVKVWIFHGEVLPGQTILDTRKPFVFTNNRNSKYPSRYFKGGPKNVNTKKN
O66097	Phytoplasma sp. (strain STRAWB2)	-	Rev-Uniprot	PubMedID: 9542097	METKNAKAIARKVSIAPRKARLVVDLIRGKNIAQAQAILTFTPKVAAPVILKLLNSAISNAVNNLKLNREQLYVKEVFVNEGLRLKRMFPRAKGSGDMIKKRTSHITLVITSSTNLQTSKEEEQSGSKN
O66098	Phytoplasma sp. (strain STRAWB2)	-	Rev-Uniprot	PubMedID: 9542097	MGQKTNPNGLRLGIIRTWESQWYVNDKEIPNLIKEDFLIRKLINNFAKKSAISQIDIERLKEKNKNRITIFVHTAKPGVIIGKDGDTRNKLVVKLKELTQKEVNLNVLEVKNSDKIALLIAQNMAEQLENRMFFRRVQKMAIQKALKAGAKGVKTLISGRLGGAEIARSEGHAEGRVPLHTLRADIDYAAVEAHTTYGVLGIKVWIFHGEVLPGQTILDTRKPFASQSSNTPNRRPRNFKGGNNNHVNAKKN
P0A4C1	Elm witches'-broom phytoplasma	-	Rev-Uniprot	PubMedID: 12144771	MGQKSNPNGLRLGIIRTWESKWYDVDKKVPFLVGEDFKIRTLIKNHYPKSTISQIEIKRLKKSNDEFIEIDLYTSKIGIIQGPENKNKNSLINKIEKLINKKIQINIFEVKAFNKIAILVAQNIAMQLQQRAFYKAVLKSAIQKALKSGIKGIKIIITGRLGGAEKARRNSISMGIVPLNTLRADIDYAFEEAHTTYGVLGVKVIINHGEVLPNKTIADTRQIFSSQYENKKNNNKRHFVNKKNFKTSTS
P60743	Onion yellows phytoplasma (strain OY-M)	-	Rev-Uniprot	PubMedID: 14661021	MPKLKKLLLKVSTSKPNTNPPSQNEEKGTIVKQEAPIHVSNVALVCPQTQTPTKVGIRIQSGKKVRYAKKSNQTLDEKN
P61067	Onion yellows phytoplasma (strain OY-M)	-	Rev-Uniprot	PubMedID: 14661021	MPKINILNQQGDFVSEKVLATTVFDIKPNQQVLYDVVNAQRAAMRQGTHATKTRALVAGGGKKPWRQKGTGRARHGSIRSPLWRGGGVTFGPSPRDYSVKVNQKVRSLALKSALSLQAKNNQLVVVDNINLATHKTKDFQQMLQKLNITSKSLIVVTQMTEQLALASRNLSYITLETASHASVYQILNCKQLVLTAAAVNYFEEVLK
P62439	Onion yellows phytoplasma (strain OY-M)	-	Rev-Uniprot	PubMedID: 14661021; 14702406	MAKKVVKTVKLQIPAGKANPAPPVGPALGQAQVNIPSFCSQFNETTKDQMGFVIPVIISVYEDRTFTFVTKTPPASDLLKKAAKIESGSANASQTKVATITHKQVEEIANLKLPDLNAYCVEKACKIIEGTARNMGILVKD
Q2NIG6	Aster yellows witches'-broom phytoplasma (strain AYWB)	-	Rev-Uniprot	PubMedID: 16672622	MAKISFTPARHRRRKKVLKMAKGYFGSKSTLYKTAHEQVMRSLQYAYRDRKQRKRDFRKLWISRINAGAMLCGMQYSRLMHGLALAKVDVNRKVLSDLAHLQPETFAQYVQLAKETLVQFQQTFKKKENQSTKLQEVQSNQLAQTEEKTSLQLEKVLSNELSEEKSDYALETQPQITQIKAKKPSLDLSKMLLPELKKLAKEHKVPNFNKLKKTEIVSALKKALAKK
Q2NIJ3	Aster yellows witches'-broom phytoplasma (strain AYWB)	-	Rev-Uniprot	PubMedID: 16672622	MANIKQQKKRNKTNEKRRLQNFSFKSSVKTVVKQVKTAVANADKQKALALLSVAYKKFDKGVSKRVYHANFSARNKSDLQKLVNTL
Q2NIJ7	Aster yellows witches'-broom phytoplasma (strain AYWB)	-	Rev-Uniprot	PubMedID: 16672622	MFAIIKTGGKQFRVSEGQEIYVEKLNVEPETTYQFQEVLAVGGSNPVLGVPFVKDAKVTAQVIKHDRAKKIIVFKYKKRKKYRCKQGHRQSYTKLLITKITV
Q2NIM2	Aster yellows witches'-broom phytoplasma (strain AYWB)	-	Rev-Uniprot	PubMedID: 16672622	MKANIHPQFKTVEVSCATCGKQHPIGTTVNSIKIETCSNCHTFYTGVQTFVVKAGPVDKFNKRYGITQDQKVKKFPSNADNQKEPAEEQE
Q2NIP1	Aster yellows witches'-broom phytoplasma (strain AYWB)	-	Rev-Uniprot	PubMedID: 16672622	MALTKEQKQEIIKQNSHFAKDTGSSEVQIAILSAEIKQLSEHLKQHPHDFHSKRGLFMKNSKRRNLVKYLANQN
Q2NIV4	Aster yellows witches'-broom phytoplasma (strain AYWB)	-	Rev-Uniprot	PubMedID: 16672622	MAQGILGKKIGMTQVFNEQGELVPVTIVDVAANVVLQQKNVDQDGYQATQIGFCDKREKNTSKPMLGHFKKATTAPKRFIKEINFSSDVNSNLANLVVGALITNDLFQVGDLVDVTGTSKGKGFAGSIKRHNQSRGPESHGSRYHRRPGSMGPIKGKLKGKKLPGHMGYETVTIQNLAILSIDTEKNLFLIKGNVPGPNKGFVMIKSAVKKLTKEQTHAKN
Q2NIV6	Aster yellows witches'-broom phytoplasma (strain AYWB)	-	Rev-Uniprot	PubMedID: 16672622	MNKYYDLVKAPIITELTNKLIERQNKYTFKVAKTANKVEIKKALESIFQVKVLSVNTRNVLPQFKRKGKFEGYTSGYKKAICKLAPGQKIKILANE
Q2NIV7	Aster yellows witches'-broom phytoplasma (strain AYWB)	-	Rev-Uniprot	PubMedID: 16672622	MAIKKYKPTTNGCRNMSVSAFSEITTQTPERSLLVSHKDQAGRNNQGKITVRHRGGGVKRKYRLIDFKRNKDNIVGKVATIEYDPNRSANIALIHYVDGEKRYILAPKGLTVGMQIVSGKETDIKVANCLPLMNIPVGTTVHNIELKPGKGGQIARSAGSSCQIISREDKYVLLRLQSGEVRKVLATCRATIGEIGNESYKLINYGKAGKKRFLGIRPTVRGSAMNPNDHPHGGGEGRAPIGRKSPMTPWGKKARGVKTRDRKKASNALIIRRRKK
Q2NIW3	Aster yellows witches'-broom phytoplasma (strain AYWB)	-	Rev-Uniprot	PubMedID: 16672622	MQRNFRKTFVGKVVSDKMDKTITVIVDIYKKDPLYGKRVKQSKKFHVHDENQEAKPGDLVNFMETRPLSKTKRFRLFKILYHSKSAN
Q2NIW4	Aster yellows witches'-broom phytoplasma (strain AYWB)	-	Rev-Uniprot	PubMedID: 16672622	MIQRESRLVVADNSGAKEVLVIGILGGTRRSHVNIGDIVVVTVKSGSGTVKKHDVLKAVIVRTKKGLRRKNGSYIKFDDNAVVLLKEDLNIIGTRIFGPVVRELSDKKFSKIVSLAQLVL
Q2NIW5	Aster yellows witches'-broom phytoplasma (strain AYWB)	-	Rev-Uniprot	PubMedID: 16672622	MRIKVGETVAILAGKDRFVTDESGKKMIKTGKVLKVFAKTQKIIVEGVNIKTKHQPPSQNEEKGAIVKQEAPIHVSNVALVDPQTQTSTKVGIRIQSGKKVRYAKKSNQTLDEKN
Q2NIW6	Aster yellows witches'-broom phytoplasma (strain AYWB)	-	Rev-Uniprot	PubMedID: 16672622	MSIKKENTLDYSKITATLMKTFNYKSVMQVPKVDKVVINMGVGDAIFNVKVLDDVVEELKLLSGQSPVITKAKKAISNFKLREGMPIGAKVTLRGARKEAFLYKLTRLVLPRVRDFRGISGKSFDGRGNYALGLKEQIVFPEINIDKVKKIRGMDIIIVTTAKNNTQAKKLLELYGMPFKN
Q2NIW7	Aster yellows witches'-broom phytoplasma (strain AYWB)	-	Rev-Uniprot	PubMedID: 16672622	MAKKSKIVKDQKQRELVLKYSKLRLELKKKADYAGLSQIPAKASPVRLKNRDSIDGRPRGYIRKFGISRINFRQLAHQGKLPGVRKTSW
Q2NIW8	Aster yellows witches'-broom phytoplasma (strain AYWB)	-	Rev-Uniprot	PubMedID: 16672622	MVMTDPIADMLTRIRNANQMSHLKVLVPASKLKLEILAVLKKEGFIKDFYLPQSSREIIISLKYSPNKERVIKGLKRVSKPGLRVYASAEQIPKVLNGLGVALVSTSKGILTDAQARLSQVGGEVLAYIW
Q2NIW9	Aster yellows witches'-broom phytoplasma (strain AYWB)	-	Rev-Uniprot	PubMedID: 16672622	MSRVGNKAIEVPNAVKVDIKDRNFISVEGPKGKLEYQFNHRLIITNENKVITVKRPNDEIFMKKIHGTTRALLSNMVEGVSKGFQKTLKIVGLAYRAQIKGKQLILSLGFSHPVSVAIPDNLEVVVNQNTEIVIKGIDKQLVGEFAAKNVKLRKPEPYKGKGIRYVGQYVRQKAGKSAKKTRKD
Q2NIX0	Aster yellows witches'-broom phytoplasma (strain AYWB)	-	Rev-Uniprot	PubMedID: 16672622	MITKQSSNALRKKRHLRLRKIVSGTSQRPRLNVFRSNKFLYVQIIDDTKQTTLCSANSKEANVWGSNIKAAEAVGALIAKKALSQGIKNVVFDRSGYFYHGKIKALADACRKSGLHF
Q2NIX1	Aster yellows witches'-broom phytoplasma (strain AYWB)	-	Rev-Uniprot	PubMedID: 16672622	MSQIRLTFLKEKNKMKAIKKEFNKKAALLEEKVVKINRITKVVKGGARFRFSALVVVGDKKGQIGFATAKAKEIVEAIKKALEKAKKQLVRIPIVGTTIPHDTIGRFGASKFFLKPASKGTGIVAGGKAARTILELVGINDVLTKTFGSRTSINVIRAVMDGLQSLRTKEEVAKLRGINLAKKEQ
Q2NIX2	Aster yellows witches'-broom phytoplasma (strain AYWB)	-	Rev-Uniprot	PubMedID: 16672622	MKLKITLTKSLIACRFNQIKTAHCLGLKKINNQVIKDDTPAIHGMIKTISHLVVVEKVSYTKEQK
Q2NIX3	Aster yellows witches'-broom phytoplasma (strain AYWB)	-	Rev-Uniprot	PubMedID: 16672622	MLHTIKPVTNARKSTKRLGRGPGSGTGKTSGKGHKGQLARSGKTLRPGFEGGQIPFFQRIPKRGFHNFSQKRYALLNLKTLESFPQDTVVTPQLLLEKKIIKDQLCGIKVLSQGTLTKKLLVKASKFSKQAQAAILAVGGNIEVI
Q2NIX9	Aster yellows witches'-broom phytoplasma (strain AYWB)	-	Rev-Uniprot	PubMedID: 16672622	MARIAGIDIPSDKRVVIALTYIYGLGNKLSHKILNELKIDQNIRVKNLTEQQLSALRIEITKYNVEGDLRREVTLNIKRLMEIGAYRGLRHRKGLPVRGQKTRNNAHTVKGKPKAAIAGKKKNKVN
Q2NIY2	Aster yellows witches'-broom phytoplasma (strain AYWB)	-	Rev-Uniprot	PubMedID: 16672622	MPFSKLGRNKSQRRALLRTLMTDLIVQEKIMTTESKAKELQKLADKMVTLSKKNTLHTRRQAKRHLFDEKINDDTTVLQKLFKNISSKYLDRQGGYTRVIKTVPRRGDSAPMAIIAFV
Q2NJ12	Aster yellows witches'-broom phytoplasma (strain AYWB)	-	Rev-Uniprot	PubMedID: 16672622	MKRGKKYLTSLRIFDVKKTYPLQEAISLAKQTQVAKFDATVECAFHLNLDLKKVDQNLRGALVLPHGTGKVLKVAVLAKGEQAKQAQEAQADYVGDQDLIDKIAKNWFDFDVLVATPEMMPQLSKLGRLLGPKGLMPNPKTGTVTNDVLQAVKEIKNGKIEYRLDKSGNIHTILGKVSFDEAKLLENLKTLYLQLMAVKPRTVKGTYIKSVTISTTMAPGIKIDPVTISQ
Q2NJ17	Aster yellows witches'-broom phytoplasma (strain AYWB)	-	Rev-Uniprot	PubMedID: 16672622	MSTVSQLIKKRRSSKTSKTKAPALSYGFNVLQKKNKHYSSPQKMGVCLRVTTMTPKKPNSALRKFARVRLSNGSEVTAYIPGVGHSLQEHSSVLVRGGRVKDLPGVRYHIVRGALDATGVANRKQGRSKYGSKLPKEKK
Q2NJ18	Aster yellows witches'-broom phytoplasma (strain AYWB)	-	Rev-Uniprot	PubMedID: 16672622	MSRKGHIKKRDVQPDPIYNSKLVTKTINTIMEDGKKGKAQTIFYQALKQVKTITNRDPIEVFHEALNNIMPVLEVRTRRVGGQNYQVPSEVRPERRHSLGLRWLVKYTKERNEKTMEERLAKEIVDASLGNGVSVKKREETHRMAEANKAFAHYRW
Q2NJ22	Aster yellows witches'-broom phytoplasma (strain AYWB)	-	Rev-Uniprot	PubMedID: 16672622	MLYFESLKDKFKLNKKQLNKFVFYYEFLKKENQKMNLTSLISLSDVCYKHFYDSLILKEIFDFNNVTNLCDVGSGAGFPSFPLKILYPHLKIIIIESSLKKINFLKQLASHLELDNVCFFHKRVEQHDIAKNGSYDFVVARALARLEIILKWCVPLVKKRGYFIAMKGKNFQQELEASKKIIKQMKVKLVSAKVFELPMQLGTRTNLLFQTE
Q2NJG8	Aster yellows witches'-broom phytoplasma (strain AYWB)	-	Rev-Uniprot	PubMedID: 16672622	MSQLKGQNLIESVNQHQLKDVPFFKPGDTVKVLIKIDEGNRKRVQIFEGLVIKRQGRLVTETFTVRKIFAGVGIELTFPVHSPTNEKIEVVSRGIVRRAKLHYVRNLSSKASRIKEQR
Q2NJN5	Aster yellows witches'-broom phytoplasma (strain AYWB)	-	Rev-Uniprot	PubMedID: 16672622	MSRYTGSLWKVSRRLNYSVSETGKELHKRAYGPGQHGQKKVKLSDYGFQLQEKQKLRFTYGVSEKQFRKTFDNASKLKGIHGEMFLVLLESRLDNVVYRLGFAKTRAQARQLVNHGHILVDGKKVDIASYRLKPGQTVTLREKSKNLNIVQEALNSKFVRADYVSLDKELVGKYVRYPQRNEFLPDINEQLIVEYYNR
Q2NK14	Aster yellows witches'-broom phytoplasma (strain AYWB)	-	Rev-Uniprot	PubMedID: 16672622	MPKTVFRKGETIEETLRRFKREVSKSGVLAEARRKEHYIKPSVQKKNRQKNMRSKKR
Q2NKC0	Aster yellows witches'-broom phytoplasma (strain AYWB)	-	Rev-Uniprot	PubMedID: 16672622	MFSKNKHNTKFIVIACVIVVLILILFCFDFQNIQEIIETINQLTNNQNPSKNTASEMSGMRRKIIFFIFNFFGKIILASFIISFLLHIKKNAQIKRLKNKLSLWSKLSFHVSQIGEEVLNELPIGIVLIDISSQEIQWLNPYASFILKNPEINSPLTQINENMAQLISTSDTIPKTIITLKNQKFECFYKKDLSVFYLFDATEKEQIKHLFLQKTLAIAMIAFDNLAESLIRYDLSEQSQIQGEYLSALSDYIEPYESYLKQLIDDRFLLLLNRQNLDKMLENKFSILDTIRNISHKYQLKVTLSMGIACWNLSYEKLATYSQNAIELAQKRGGDQVVVNIENEKIKYFGAKIASLSKQSKVHARINAQNLVDILKKNPHCFIMGHTHTDLDALGSVIA…
Q2NKC1	Aster yellows witches'-broom phytoplasma (strain AYWB)	-	Rev-Uniprot	PubMedID: 16672622	MKFNNKKNTFKKRRKVCFFTENKVTKIDFKDIELLQRFITDRGRILSRRVTNTSARWQRQLAIAIKRARHMALIPFIQQ
Q2NKC3	Aster yellows witches'-broom phytoplasma (strain AYWB)	-	Rev-Uniprot	PubMedID: 16672622	MKKYEIMYILRPNLDNKYVKKINDTLQNVFLQAPNQILEQKEIGLKDLTYFIDNHKKGYYNWLMVKADNDAVLEFNRIVKITEEIIRFIVIKDKE
Q44592	Ash yellows phytoplasma	-	Rev-Uniprot	PubMedID: 8071198	AVILKAIKXNPKK
Q44593	Ash yellows phytoplasma	-	Rev-Uniprot	PubMedID: 8071198	MKVKAVAKQVPVTPRKXRLVVDLIRGKKIKEAESILMFTPRSASPILAKLLKSAVANSVHNFNFNIDDLYVEEIFVNEGIRLPRLFPRAKG
Q46228	Clover proliferation phytoplasma	-	Rev-Uniprot	PubMedID: 8071198	FRGHAKGDKKNQKK
Q46229	Clover proliferation phytoplasma	-	Rev-Uniprot	PubMedID: 8071198	MKVKAVASQIPVTPRKVCLVVDLIRGQKIKEAEAILTLNSKSAAPIVLKLLKSAVANAVNNFNLNKDDLYVEEIFVNES
Q46491	Clover yellow edge phytoplasma	-	Rev-Uniprot	PubMedID: 8071198	MNVKAIANQXSVAPRKTRLVADLIRGKHVREAQAILMFTPKAASPIVSKLLKSAVANAVHNFSLKEEELYVKEIFVNEGLRLTRLLPRAKG
Q47881	Elm yellows phytoplasma	-	Rev-Uniprot	PubMedID: 8071198	GHAKGDKKVSKK
Q48879	Loofah witches'-broom phytoplasma	-	Rev-Uniprot	PubMedID: 8071198	MKVKAFANQVHIAPRKARLVVDLIRGKQIKEAEAILMFTSKSASPIISKLLKSAVSNAVHNFKLDENNLYVEEIFVNESLRLPRLFPRAKG
Q52093	Pigeon pea witches'-broom phytoplasma	-	Rev-Uniprot	PubMedID: 8071198	FHGHTKDSKKNIKK
Q52094	Pigeon pea witches'-broom phytoplasma	-	Rev-Uniprot	PubMedID: 8071198	MNVKAIAKQMPITPRKTRLVADLIRGKNIKEAQAILMFTPKSASPIVLKLLKSAIANATNNFSLDDKNLYVKEIFVNEGLRLTRLFPRAKG
Q56251	Tomato big bud phytoplasma	-	Rev-Uniprot	PubMedID: 8071198	GHNKKDKKMQKK
Q6YPI5	Onion yellows phytoplasma (strain OY-M)	-	Rev-Uniprot	PubMedID: 14661021	MAKISFTPARHRRRKKVLKMAKGYFGSKSTLYKTAHEQVMRSLQYAYRDRKQRKRDFRKLWISRINAGAMLCGMQYSYLMHGLALAKVDVNRKVLADLAHLQPGPVESVKAVEVLQQETQPQPEEKTSLQPEKVLSTELSEEKSDDTLETKPQTTQVKAKKPSLDLSKMLLHELKKLAKEHKVPNFHKLKKAEIVTALKKALAKKII
Q6YQW5	Onion yellows phytoplasma (strain OY-M)	-	Rev-Uniprot	PubMedID: 14661021	MIKPQLSKKIDSVAVLQEKISTAKTVIVFEYASLPVSSFMQLRRELKKTSCEVKVYPKNIMQRAVTNAKQDDLVTFLKGAKALIISPQELLEPIKTIYNFAKKNKAVKIVSGIVEQKIVSLQEIKTLATLPSKEQMLALLAASMFAPLQHLAIGLNMLVQTKKQENPQQ
Q6YR19	Onion yellows phytoplasma (strain OY-M)	-	Rev-Uniprot	PubMedID: 14661021	MNKKEKEIIKIILRAYDHHLIDQSAKKIIDILTKTGANIEGPIPLPTRKEVFTVLRSPFVNKDSREQFERRTHKRLIQIINPNKKTIESLMHISLPPAIDILLKKNQ
Q6YR51	Onion yellows phytoplasma (strain OY-M)	-	Rev-Uniprot	PubMedID: 14661021	MAVVTTKQLLESGVYFGHATRKWNPKMKPYIFTSRNGIHIINLKKTSEEIEKAYQELLNIITSGGKALFLGTKKQIQSAIREEAQRSQQYYVDHRWLGGTLTNFKTILKRIELLHLLHKQEEEGLWKKLPKKEVVQLKRKRDKLEKFLGGIKDMKDLPQAIFVVDPEKESIAVAEARKLGIKVFGIVDTNCDPDLVDYIIPANDDAIRGVKLIIWLMANACVEGTGGVAEKAETFDAKNPLKPQNYNAPNKRPYQDSPRKPSYQNQNQNQI
Q6YRB0	Onion yellows phytoplasma (strain OY-M)	-	Rev-Uniprot	PubMedID: 14661021	MKANIHPQFETVEVSCATCGKQHPIGTTVTSIKIETCSNCHPFYTGAQTFVVKAGPVDKFNKRYGITQDQKVKTVSSNADNQKETTEELIKNK
Q847S1	Aster yellows phytoplasma	-	Rev-Uniprot	PubMedID: 14594823	MKKKYTIRKKIFGFLEKPRVSIFRSNKHIYAQVIDDYKGNTLISASSKKLLKFYKKRREKKITKKELSYKIGNLLGKIIKSYGISKILFDRNGYIYHGRVKALAKGLRNVGLQF
B1VA58	Phytoplasma australiense	-	Rev-Uniprot	PubMedID: 18359806	MKQVNFCGTGRRKTAVARVILTNGTGKITINTKNFETYLPQPTTRLDMLQPLIISEKKDVYDVRVNVNGGGLCAQAGAIRLGIARALLESIPELRPVLKKAGLLTRDARCVERKKYGLKKARRAPQFSKR
B1VAB0	Phytoplasma australiense	-	Rev-Uniprot	PubMedID: 18359806	MAIKMRLQRFGVHKRPFYRVVASDSRVTRDGKFLDIVGTYDTILNIIKLDNEKVQKWLSCGAQPTQTVKKILKKNFVFQKDNQIKKPQTAK
B1VAC4	Phytoplasma australiense	-	Rev-Uniprot	PubMedID: 18359806	MKVKASVKKRSEDDIIVRRKGRVYVINKKNRRHNQRQG
B1VAF0	Phytoplasma australiense	-	Rev-Uniprot	PubMedID: 18359806	MAVPFRRTGKTAKRKRRTHYKLDNPALVVCKQTNNFTLSHRVTKNSGYYKGRLLLENNKIVKKVA
B1VAF3	Phytoplasma australiense	-	Rev-Uniprot	PubMedID: 18359806	MLLKLQIQLFASKKGAGSTRNGRDSHSKRLGAKLSDGQIAKAGSIIYRQRGTKIYPGFNVGLGGDDTLFAKISGIIKYESKRGNRKKVSVYPQ
B1VAH9	Phytoplasma australiense	-	Rev-Uniprot	PubMedID: 18359806	MSKIFLRKGETIDETLRRFKREVAKNGVLAEARRKEHYIKPSVQRKNLQKSMRGKRR
B1VAN8	Phytoplasma australiense	-	Rev-Uniprot	PubMedID: 18359806	MKRTYQPSKIKRKRTHGFRARMATVGGCKVLARRRAKGRAQLAL
B3QZF8	Phytoplasma mali (strain AT)	-	Rev-Uniprot	PubMedID: 18582369	MKRTYQPSKIKRQRTHGFRARISTIGGKRVIAARRSKGRVRLTV
B3QZS8	Phytoplasma mali (strain AT)	-	Rev-Uniprot	PubMedID: 18582369	MGRCYISQKSTLFGNKRSHSMNAIKRIWKTNLQSIRIEDENGKIKKIKISARSLKKLNFKRV
B3QZT2	Phytoplasma mali (strain AT)	-	Rev-Uniprot	PubMedID: 18582369	MLLKLNIQLFASKKGVGSTRNGRDSHSKRLGAKISDGQYATAGSIIYRQRGTKIHPGYNVGVGSDYTLFTKINGFIKYTNKKNKKQVSVYENIKKI
B3QZV0	Phytoplasma mali (strain AT)	-	Rev-Uniprot	PubMedID: 18582369	MPKTIVREEETIEETLRRFKREVSKSGNLAAARKKEYYIKPSVEKKNRRNKMSLR
B3QZV8	Phytoplasma mali (strain AT)	-	Rev-Uniprot	PubMedID: 18582369	MAVPFRRTSKTVKRKRRTHYKLSAPNLVVCPITKNFTLPHRVTKNSGYYKDKLYLANKKID
B3R014	Phytoplasma mali (strain AT)	-	Rev-Uniprot	PubMedID: 18582369	MKVRSSVKKRSPDDIIVRRKGRVYIINKKNRRHNQRQG
B3R0P0	Phytoplasma mali (strain AT)	-	Rev-Uniprot	PubMedID: 18582369	MSVKIRLQRFGKHKKPFYRVVAINSKNSRDGKFLEILGTYEPLLGNINLNTKNIEKWLFYGAVPTLTVKNLINKQNKNNKS
B3R0P5	Phytoplasma mali (strain AT)	-	Rev-Uniprot	PubMedID: 18582369	MIKKKSHSGLKKRIKISKNKKILRGHAYKNHLAASKTTKQNRQLRGLTMVHKSDVKRIKIMLNNL
P62235	Onion yellows phytoplasma (strain OY-M)	-	Rev-Uniprot	PubMedID: 14661021	MAIKMRLQRFGVHKRPFYRVVASESKNARDGKFLEILGTYDTILDIVELDHNKVQKWLSNGAQPTKTVKKVFKKSKFVAKTNTKVEK
Q2NIG5	Aster yellows witches'-broom phytoplasma (strain AYWB)	-	Rev-Uniprot	PubMedID: 16672622	MIKVIKKKSHSGLKKRIKITKKKKLLRGHAYKNHLAASKTTKQNRQLRGVTCVKLCDYNRIKTLIRGL
Q2NIJ9	Aster yellows witches'-broom phytoplasma (strain AYWB)	-	Rev-Uniprot	PubMedID: 16672622	MLLQLQIQLFASKKGAGSTRNGRDSHSKRLGAKLSDGQFAKAGAIIYRQRGTKIHPGFNVGRGGDDTLFAKMSGIIKFEKKHGRKKVSVYLQ
Q2NIM3	Aster yellows witches'-broom phytoplasma (strain AYWB)	-	Rev-Uniprot	PubMedID: 16672622	MSKCYITGKTTLFGNRRSHAMNATKRIWKANLQNVKIIDENGKIQKVKISARALKKLKLQRA
Q2NIP5	Aster yellows witches'-broom phytoplasma (strain AYWB)	-	Rev-Uniprot	PubMedID: 16672622	MKKVNYFGTGRRKSSVARVILTNGTGKITINTRDFEKYLPLPATRLEMIQPLELTEKREVFDVSVNVNGGGLSAQAGAIRLGIARALIESIPELRAILKKSGLLTRDARCVERKKYGLKKARRAPQFSKR
Q2NIV1	Aster yellows witches'-broom phytoplasma (strain AYWB)	-	Rev-Uniprot	PubMedID: 16672622	MAVPFRRTGKTAKRKRRTHYKLSNPALVLCKETNAFTLSHRVTKNSGYYKGKLILENKPSKAQKTTDN
Q2NJ02	Aster yellows witches'-broom phytoplasma (strain AYWB)	-	Rev-Uniprot	PubMedID: 16672622	MKRTYQPSKIKRKRTHGFRARMSTVGGCKVLARRRAKGRLQITV
Q847R1	Aster yellows phytoplasma	-	Rev-Uniprot	PubMedID: 14594823	MKLITYVKEGESIDRVLKKCKQKFDKARIIRKLRERQQYIKPSERKRKILAKAKYREFRKLLADD
B1V924	Phytoplasma australiense	-	Rev-Uniprot	PubMedID: 18359806	MKIMSVNSGSSSLKFQLLEMPQKNLITSGLIERIGSNNATFTLKNQNHKTSKTLEIKNHQQAVSLLLTSLIENKIIARLEDIDGVGHRIVQGGELFQDATALNDVEIAKIESLCDLAPLHNPANLVSIKAFRQVLPSLFQVGVFDTTFHQTIPVKNFLYATPYAWYQKYKVRKYGFHGISYQYITEQMQQLLNKKDAKLIICHAGNGVSLCAVDSGKSIDTSMGFTPLEGVPMGTRSGNIDPAVIKFIAEKENKGIAEITDDLNKKSGLLGVSTISNDARDILAEIKKGNPQARLAFDIQIKRIVDYIASYYVLLKGIDALVFTAGIGENSSFFRSEIIKRLSVLGFRLDEQKNEVQGKTSVITSSDSLQQAFVVPTNEELSIACDVLRIYKKVKK
B3QZW9	Phytoplasma mali (strain AT)	-	Rev-Uniprot	PubMedID: 18582369	MKIISVNAGSSSLKFKLFDMPKEELIFSGLIEKIGDQKSIFSLSYGNTKKETIMPVLNHQQAVKLLLDSLQINKIIDNLEEIKGVGHRIVQGGELFKDSVVLTEENILKIESLNDLAPLHNYANVLGIKAFEKNIPNIFQVGVFDTTFHQTIKQENFSYAIPYEWYQKYKIRKYGFHGISYKYVSNRTSEILANKDSKIIVCHAGNGVSLCAIEGNNSVDTSMGFTPLEGVPMGTRSGNIDPTIIEFISYKENKSIKEIMNILNKKSGFLGVSGVSNDARDIEISLQNGNKRSLLAHDVQIKRICDYIGSYYFLLKGIDALVFTAGMGENSSLFRKKIIQRLSFLGVFLDDEFNNSKGERIISTSNSFFKVLVIPTNEEIEIVREVCKIKN
Q2NIR6	Aster yellows witches'-broom phytoplasma (strain AYWB)	-	Rev-Uniprot	PubMedID: 16672622	MKIMSVNSGSSSLKFQLLEMPQQEVIVSVLFERIGSNQAVLTMKTKDKKDKQVLEVPNHQTAVELLLDALIQKKVINALEEIEGVGHRVVQGGEIFSDSAVLTEKTLAQIESLCDLAPLHNPANIISIKAFQKVLPQTFQVAVFDTTFHQSMPAVNFLYATPYYWYQKYQIRKYGAHGTSYKYVTEQMQQILAKDNAKIIICHAGNGVSLCAVDSGKSVDTSMGFTPLEGVPMGTRSGNIDPAVVKFISEKENKTVACVIDDLNKKSGYLGVSGISNDTRDILASIKEGNQQAILSHDIQVKRIVDYIASYYVLLKGIDALVFTAGIGENSSFFRSEIIKRLSVLGIKLDEEKNKVKGKQELITTPDSTIKAFVIPTNEELAIAQDVLRLKQNKTNQYK…
B1V8R6	Phytoplasma australiense	-	Rev-Uniprot	PubMedID: 18359806	MPYIKTINSLEVLDSRGNPTVEVEVITLSGAKGKTLVPSGASTGEHEAVELRDSDSKRYLGKGVLKAVENVATVIEPRLQNLSVLDQALIDQTLIQLDGTPNKSKLGANAILGVSLACARAAADYLGLELYEYIAGIAPKQMPVPMMNVINGGAHASNSVDFQEFMILPTGAPSFKEALRYGAEVFHHLGKILKQKGLPTTVGDEGGYAPDLNSNKEALQIILEAIQNAGYVPGKDIFLGMDVAASEFYDRETKKYLLASENNKTFSSEELVSYYEQLINKYPILSIEDGLDQNDWDGWKLLTQKLGQKVQLVGDDLFVTNTQKIQEGIDKQIANSVLIKLNQIGTLTETLEAIEMAKKASYTVVISHRSGETEDTTIADLAVAMNTGQIKTGSCSRTD…
B1V8W6	Phytoplasma australiense	-	Rev-Uniprot	PubMedID: 18359806	MIKINLLNHQSHSFPSKTTPLEIWKNWLKKTLKKPVAALFNQKFIELDYPLTQDGDLEILAESNPKSLFVLNHSTAHLMAQAIQRLYPNALFTIGPAIKEGFYYDIDFQNHSISEKDLPTIEKKMHEVALENHSMIMKKVTHDEAKRLFSYNPYKLILLEKHKEEDITVCHQGEFIDLCRGGHIPKLSLIKHFKLLKISGSYFQGDAKNKSLTRIYGTSFFKKEDLGNYLKLLEERKERDHKRLNKKLDLFMFSQEVGLGLPFWLPKGATLRRIVERYIVDKELSHQYHHVYTPIMANVELYRTSGHLEHYSQNMFPVMQLENKEKIVLRPMNCPHHMMIYKKSPRSYKELPLRIAELGMMHRFEKSGAVSGLQRVREMNLNDAHNFVRPDQIEEEIKK…
B1V8Z6	Phytoplasma australiense	-	Rev-Uniprot	PubMedID: 18359806	MNILSIETSCDETSVAITQDGKKVLSNIVFSQIKDHQMFGGVVPEIASRKHVELITLILEKAFQKACLTPQEIDLVAVTQGPGLVGSLLVGINAANVFAYTYQKPLLGINHLLGHLYAAQIEHQIKPNALILLVSGGHTELLHFKNHDQIEVLGTTLDDALGEVYDKIAKALHLGYPGGPLIDQLAQTGKDTYHLVRPYLKNNNFNFSFSGLKSHLVNLLLKQNIQDLNIPNICASFQASVIDVLLTKTKRVLKKLPIQQLIVTGGVASNSALRKKMKETFLDLEVIFPSVQYCTDQAAMIGIAAFYQKNITPPSYKYDLTALPNLTF
B1V975	Phytoplasma australiense	-	Rev-Uniprot	PubMedID: 18359806	MKSQLSLKDPKIFELIEQEKKRQKENIILIASENFVSKEVLETQGSILTNKYAEGYPGKRYYHGCGNVDDIEQIAIERAKKLFNARYANVQPHSGSQANMAVLQALLQPNDKILSLSLNDGGHLTHGHKLSFSGKYYQSYSYNVDPTTEMLDYESIRKLALEIKPKLIIAGYSAYSRKINFQKFREIANEVNAYLMADIAHIAGFVACKLHPCPLEAQADIVTSTTHKTLRGPRGGLILTNKEKIMQQINRSVFPGIQGGPLMHVIAAKAVSFKEAQSLEFKNYQQQVIKNAQAFAQTFQKKGYHVVSQGTDNHLFLINLKKTNPLFTGEKIANILEKVNIIVNKNTIPFDQEKPMFTSGIRLGTPAMTTKGFQEADFIKLADLIDQAIKNRDDNVYLQ…
B1V9C5	Phytoplasma australiense	-	Rev-Uniprot	PubMedID: 18359806	MNITKIKERQKRIRNFSIIAHIDHGKSTLADRILEITGTIDKRVMQTQILDSMDLERERGITIKLNAVQILYQAQNKQQYIMHLIDTPGHVDFSYEVSRSLAACEGAILVIDAAQGIQSQTLANVYLAIENNLTIIPVLNKVDLPSADVPRVKGEIKDILNIDPEMAISASGKTGAGVIDILERIVTQISPPKGDPEAPLQALIFDSYFDPYKGVVPSIRIINGTVKKGDQILFMAGKHVYEVVEVGVYNPKQISKDYLAPGDVGYLTAAIKSINHVSVGDTITSNHKPAIQPLPGYKKMNSVVFCGLYPIEINKYEALKEALEKLKLSDSSLVFEPESSSALGLGFRTGFLGLLHMEIIQERISREFGVEVITTAPSVIYHVYNLKGEKILVDNPSKL…
B1V9H9	Phytoplasma australiense	-	Rev-Uniprot	PubMedID: 18359806	MVSIYFFFFFLLFYALGSFPTGLIIGKLTQKKDLRLVGSRNVGATNASRILGFKWGIVVFLFDFAKGLVPAIICLRFKNFKDLIFINGCDNRYKDIAICLLVILPIFGHMFSIFNKFKGGKAIATSVGVITAINPFIGLLGILFFVLLFIFVGYASLASIMATLLVDLLLFFINHHPGITNISQNQILYFFIGLSTCFIILKHHSNIIRLWQGKEYKFSFIKKRK
B1VA59	Phytoplasma australiense	-	Rev-Uniprot	PubMedID: 18359806	MNKIRVRYAPSPTGFLHIGNARTALFNYLFAKHHQGDFILRIEDTDLLRNVADGEASQLKNLRWLGIDWKEGPDINGPFGPYRQSERLTIYQKYAFELLEKNLAYRDFEKDKKNFAIRFKVPPNQTFTFCDLIRGKLTFLSKEIEDWVIIKSNGYPSYNFAASIDDHLMQISHIFRGEEHITNTPKQIMIYQSFNWSIPKFAHMTLILNQERKKLSKRDVNVCQFIQDYADLGYLPQSLFNFLSLLGFSPSSCKEILTPQEIISLFDVNRLNKSPAIFDKTKLDFFNNHYLRKTPIDDIVSFIKTKLDFFEVLPINNQKWLTKFILLFQERINYIKQLKDLYHHFFDKNTSLSEEVEQFLKKHDCALSVLTLFYHKLNLVVFEKEAINPIIAEIAQNMK…
B1VA75	Phytoplasma australiense	-	Rev-Uniprot	PubMedID: 18359806	MNNLKRIKVIAGNWKMYKDKNEALEFIQKVNFSIPNSKEVETIIFAQSTLLDVLVQNQGPNLKIGAQNAFHESEGAFTGEISPLNLVSLGVKYVLLGHSERRVLFGETDQLVNLKLLKALQNNLSPVLCLGETLETKENNKTKEFLEKQLTQALKDVPQEDLEKILIAYEPVWAIGTGKTASPQEANQTIKQIREKVTNLYSAQVVQSLKILYGGSVSSNNVEAILEQNEIDGVLVGKASLETKDFLNFTQAAVKLSSNCCQHFDKKC
B1VA93	Phytoplasma australiense	-	Rev-Uniprot	PubMedID: 18359806	MHNKINLLKEKFEHDLAKNKNSLENLIYLEQKFLGKKSFLQELNQTLKNIPSEKKPAIGKLINEFKKTIILSLQKEKQYLKTQKMNLELMQESVDVNLPGFNFSTGSIHPLYQIIEQLEDLFLSLGYEIKDGNEIESDFYNFEMLNIGKNHPARAMQDSFYINPQKLLRTHTSNIQVKEMLANEGKPLKIISSGKVFRKDNDDATHSHQFMQLEGLVIDQKINFLNLKETILTIIKELFGDSQEINIRPSYFPFTEPSIEVDLVIRKKDNSKEYLEILGAGLVHPQVLLNANYNPEKYQGFAFGIGIERIAMIKYQIENIRHFYQNDIRFLKQFSKKVKHENS
B1VA97	Phytoplasma australiense	-	Rev-Uniprot	PubMedID: 18359806	MNKKMTEQEGIRHQKIEELKKLKTEPFGKNFTCSHTIENIILNYQNIDQEWFEENKVNVKIAGRIILKRGQGKAGFLHLQDFNFKIQVYLRSDLLGDAFLLYQNCDLGDIVGIKGFLFKTKTKELTIKALDFIHLTKSLKPLPDKFHGLQNREEMRKKRYLDLMVNEKSRQVFLTRSLIIKSIRNFFDNEGFLEVETPILQPSLGGASAKPFITSHNALNSDFYLRIATELPLKKLIVGGMPKVYEIGRIFRNEGMDATHNPEFSTIEAYQAYSDIQGMMELTQKCLQYICQTVLKSLEINYQNKKISFQTFQKISMTDAIKKETGIDFQKKLSQETCLQLAKQHDINVMSHFSQGHIIEVFFEKYVEHKLIQPTFIYGHPLEISPLAKKNLNNPRFTD…
B1VAA7	Phytoplasma australiense	-	Rev-Uniprot	PubMedID: 18359806	MSFYEELKWRNLIKDSSDEKELKNLLDCKKIKFYCGFDPTSDSLTVGHLVQLTMMSLLEKQGHSPFILVGGATGLIGDPKETEERKLLSLETSLQNAKSLETQLKKILFQKKITFLNNYEWFSQLDIITFLRKYGKLFNINYMLNKQTVAKRLSSGISFTEFTYMILQSLDFHHLYKNYGVQLQLGGSDQWGNITSGLELIRKLETTSHAFGLSTPLLLNANGTKFGKSEQDVLWLDPQKTSPYKIYQYFLNLADEEVVNCLKQLTLIPKEEILELEKATLQTPQKRLAQKALANNIVNLIYSQKVLQECHKTNEVLFLNKKKESFQEADFTLLNKTLFSYETSLVSIPLSEALVKTQLTTSKREAREFIQRGSIQIFNEKIKNPDYLIDKKNTLFNKY…
B1VAC7	Phytoplasma australiense	-	Rev-Uniprot	PubMedID: 18359806	MILILLGPPGIGKGTQAAVLSDLLKLQHVATGDIFRKNFQENTPLGKESKKFINKGLLVPDEITNQMIADYLSQIVPHSNFLLDGFPRNVFQAQFLETFFTKSNLHLNKVIYFNAFKQDLMKRIEGRRICSHCGKVYHLDNLPPKIEGICDKDQKKLIQREDDKPNTFLKRLKVFNQETLHLVEYYRSKKQLFEVDGMQNIQQVTQKILKVLETEQK
B1VAJ9	Phytoplasma australiense	-	Rev-Uniprot	PubMedID: 18359806	MKKIIAITGPTASGKTSLSIKIAKKFNLEIINCDSTQIYQQYNIGTAKITKEEMEGVKHHLLDFLPPEEKYSIYHFQKSARAKIKDINNPLFVGGSGLYLKAALFDYELTPKPLMPQNVCEQDLQKMLAIIKEKDPQLVLDTKNPLRIISSYYDIVSGHLRSQKTKKNVPLYSLLIFYLDIDRKELKNRVVLRLEKMLNEGFVEEVKNIQTNFPQANFNIIGYREIKDFLEGKYSITEAKNKICQKTMQYAKRQKTWFKNQLQPVVVDALSPSLEKKVFQLVFDFLHKRS
B1VAN5	Phytoplasma australiense	-	Rev-Uniprot	PubMedID: 18359806	MLKQVFETTDLKNSFQVEIGTYARNVDPSVLIRFQDTVVLTTTVFSNKKNNFDFLPLTVIYQEKFYAAGKIPGSFLRREGRSTDHEILSSRLIDRSLRPLFPKEFRQEIQVINTVLSSNPDFKSEIASILGSSLSLLISEIPFFEPVAGVYVAYIQNQFVINPNAQQLTNSPLHLLVAGTKKNVVMIEAHASEVSEEMFLEAIVFAHEYIKKLCLFQEDVQKKVGQTKKLIDLDAELQSLEKEFNEQYHEQTRTLVANVFEQDQKNDLQVFKKKILAKAQQKAFVKTIDQITFFDVEEQKNYLLLIENLFQKLFNQEMRNYIIKNKKRPDKRTLEEVRNLDSQIDLLPRPHGSALFTRGQTQSLAVVTLGTLSESKIIDDLSGESNKRFMLHYNFPPFA…
B1VAP5	Phytoplasma australiense	-	Rev-Uniprot	PubMedID: 18359806	MHITIIGGGAWGATLAQVLTDNNHQVLVYDLNKNYINRINQGMHSIFDLPLKNIQSTSDLEISLLYSDLLVLAVPTKAMRQVLQQIALLSKTPKSFVNVSKGIEPSTFFRVSQIVNQIIPPSLLQNYASLMGPSHAEEVILRKVTLLTAASSDLSFATEIQKIFSNPIYLKIYTSSDLVGNEVCSALKNVLALINGILVAKGFGINSQAALISRGIVEMSRLVTFYHGSFKTVLGLPGLGDLIVTAFSTHSRNFSAGQKIGAGKTYEQIMSESDQVIEGFQSLVAFYQLQSKHQLDLPLIKAAYQLIYECRPFELVFDELMQRPFKSDC
B1VAX7	Phytoplasma australiense	-	Rev-Uniprot	PubMedID: 18359806	MKKVVVGLSGGVDSAVSALLLKKAGYEVEAVFMRNWDSQLNFDFQGNPTLNDVCPQELDYKDALKVSLQLGIKLHRVNFIEEYWQKVFLYFINAFKNNLTPNPDILCNNEIKFKAFINYATSKLKPQYIAMGHYARLIYDKNQKVSLACPLDKNKDQTYFLSQLKTSQLKNILFPLADLTKKEVRKIALENGLINACKKDSTGICFIGERNFFQFLNNYLPAQKGSIKRLDGTFLTYHKGVIHYTIGQRKNLGLGNFSSGQEPFFVVGKNLKTNTLYVEPNSQHPHLYSDRALIIDVTWRGEKTKTQIQAKMRYRQPNQKVTLNWLDANTLEILYPQKIKAVTPGQICAFYDDDICLGAGVIKEVYFQNQKRLYT
B1VAY1	Phytoplasma australiense	-	Rev-Uniprot	PubMedID: 18359806	MINLELIEKKIKDLTNQLNEANYEYYVKSNPKLTDQQYDALLKELLVLEKKFPQFTLPYSPTLKIGGFVEKKFSTVKHTSAMMSLANAFNLKELKAFYDRIAKKFSSFSMVSELKIDGVAVSLKYKKGILFQALTRGNGVWGEEITKNVQTIKQVPLKLTQPLDLEVRGEIYLSNSSFQKLNQQRKIAQQPLFSNPRNAASGTIRQLNSSIVAQRNLSIFIYSIQNPYLLKSTQEETLTFLASLGFSVNPYYKCSSSFEELEIKIQELEKLQQNLDYNTDGVVVKINELNLHDSIGKTTKSPKWAIAYKFATKNSESVVQEIIFQVGRSGMLTPVCKIIPVMVDGSLVSKVVLHNYDYICKKDIRLKDYVQVHKAGSVIPEIKEVIKSKRPSDSKPFAM…
B3QZG1	Phytoplasma mali (strain AT)	-	Rev-Uniprot	PubMedID: 18582369	MDLNTKNNNKKVFEIIFENNVLRIEIGEISRQANGSVMLFYKDTVILSVAVCGDKKNSLNFLPLTVNYQEKLYAAGKIPGGFLRREGKPSDQEILCSRLIDRTIRPLFSKNFKNEVQLINMVLSSDPDGNNENIALLGSSLALLISDIPFFEPVSSVCVGKIGDNLIINPTLSQRENSSFFLILAGTKDSLNMVEMSSKEISENNFLESIKFGHEIIKKLCLFQTEIANQIGKTKIKIPLHNVNNLLEVEIKDKYFSEIEMILKNKCNVNNVKKSDILKKLKENVLENYKEKFLNNKKDNFNLLDLENQKLYLNEVEIIFDFLVRTIIRETILKENIRPDGRNSSEIRSITSRIDILPRTHGSALFTRGGTQSLAIVTLGTLRESKIIDDLSDEVDKRF…
B3QZS5	Phytoplasma mali (strain AT)	-	Rev-Uniprot	PubMedID: 18582369	MEEIKKRIIFLIDKINKTNYEYYTLNESSLNDQQYDALFRELLYLESKYPEYNYKFSPTTKIGGPISSKFHKFLHEKSMLSLNNVFNIKELKLFYDRISKKISNFTLLTELKIDGLAVSLKYKKGILDKAITRGDGYQGELITDNVKTIKELPLKLKEPLDLEVRGEVYMSYESFNYLNQIRKKENKSLFANPRNAASGTLRQLDSKVAAERNLSIFLYTIVNPPKFIITQKSILEFLTYLQFPVNNYYEYVLNWDQLIKKISYYEEIKNHLGYNTDGIVIKINELSFHSIIGYTSKAPKWAIAYKFKVFKTETLINNILFQIGRTGIVTPIAELLPTIVDGSVISKVNLHNFDYIKQKDIRVNDFVLVHKSGSIIPEIIEVIKTKRKNQIPFEMITHC…
B3QZT1	Phytoplasma mali (strain AT)	-	Rev-Uniprot	PubMedID: 18582369	MYFIDEAINEIKAGNGGNGVVSFRKEKYVPLGGPDGGNGGKGGSIFFIGEQSENNLLKLKYQKHLKAKNGENGKNKNKHGANAENIYIKVPLGTIIYNLQNEITGEILKHGEILTIAKGGRGGKGNKSLATFKNPVPKYAEKGGIGESFKIKTELKILADVGLIGYPSVGKSTLISIISDAKPKIADYPFTTLKPYLGMVYVDNESFIVADLPGLIPNAHLGKGMGIKFLKHIERCRILIHMCDMSKSNPLQDIENLNQELKIYNKNLLKKPQIIIANKMDIIGAKTKLIELQKKILNKNIIPTSLLKNQNLKILKYKMLEMIKKNVVNLPLCENSSFKTYTLEEEKPDFVIKKDNQGFFVVKGEKIEKFFYKTDFNNEEATKKFAIFLKKIGVEEELI…
B3QZT9	Phytoplasma mali (strain AT)	-	Rev-Uniprot	PubMedID: 18582369	MQIKKINNKQKRIRNFSIIAHVDHGKSTLADRILEITNTVEKRLMQKQFLDSMDLEKERGITIKLNAVQIIFNDKKGDEYIMHLIDTPGHVDFNYEVSRALAACEGVILVIDATQGIQAQTLTNFYLAIENNLLIIPVINKIDLPNADVNKVRREIKDTLGIEPENTILVSGKTGVGVTEILEKVVSNIPSPRGDINEPFQSLVFDSFFDPYKGVVSLIRVFSGKIQKGDQIRFMSNNEVYEVSEVGVYSPFQTPKPFLFVGEVGYLSASIKNIDKVRVGDTITNHKNPTKQRLPGYRKIQPVVFCGLYPITCSKYETLKSALEKLKLNDASLTFEPETSVALGLGFRIGFLGLLHMEIIQERISREFDIEAITTAPSVIYHVYTKKGTKILVDNPSKW…
B3QZX0	Phytoplasma mali (strain AT)	-	Rev-Uniprot	PubMedID: 18582369	MQAYLNLCRDILNYGKKKIDRTKTGTRSIFGYQMRFNLEKGFPLLTTKKMNFKAIIHELLWFIKGDTNIRYLVQNNVNIWNEWPYQKYCNSNFFQNLTLQEFIDKIIIDEKFAKIHGDLGPIYGHQWRNFQGIDQLTDLISEIKKNPHSRRLILTAWDPTVIKDMLLPPCHVMIQCYVEKNKISMQLYQRSGDVFLGIPFNIASYSLLLIIIAQCTGLKPFEFIHTIGDAHIYNNHIEQIQKQIKRIPKKLPIMTLNPHIIDINQFTFNDFNLEKYESYGILKGVVAV
B3R022	Phytoplasma mali (strain AT)	-	Rev-Uniprot	PubMedID: 18582369	MKDFNYKLVLSYDGTNYYGFQKQLHLNTIQSVLENVLNKITKQKKIKIYGASRTDKGVHASGQVVHFQLPFLIPNDHFQKILNFCLPSDIQITKIILISKEFHCRFQAKSKIYHYVFSKKKLNVFNYRFQVYIPNMDFNKIKEAILFIEGKHDFSLFTSQKSLKNYQRIIFKAFIKETKQKYFLIIHGNSFIQHMIRFLVGFLIEIAQNKKTLSEFKQMLDLKINQKARLLAPAKGLILKKIFY
B3R075	Phytoplasma mali (strain AT)	-	Rev-Uniprot	PubMedID: 18582369	MLSTLIKKLKIKPKQISLYKMSITHSSYANENKLKKKDNERLEFLGDAVINLLMADYLYTKKEKENEGFMSKKRAQSVCEDSLVIYAKSIQLQNYILLGKGEKNKNINNSILANAFEALFGAIYLDLGYYIAKKVFILIVIPRLSNIIDNIDFKTQLQELVQSQKKTISYYITEEKGLDHSKEFTAEVFLEKKNVGRGFGKTKKSAEQDAARYVLNILSKGEKND
B3R0D7	Phytoplasma mali (strain AT)	-	Rev-Uniprot	PubMedID: 18582369	MSLFEELKWRNLITECSDEKRAKLLLDGNKKIKFYCGFDATAGSLTVGHLVQIITFLLIQKKGHFPIVLLGGATSFIGDPKKIEERKLLDPSQILDNFNKISLQFKKILSFISFEIVNNYDWISKIDVINFLRKYGKLFNINYMLSKEVIANRLKKGLSYAEFSYMVLQSLDFQYLFEHKNVIMQFGGSDQWGNITSGLELIRKINKIKDNDKPVGMTNALLLKSDGTKFGKSEDGVLWLDQKLTSPYKIYQYFLNTEDKEVVNYLKSLTLLSKKEIINLKEENIVNPQKRLAQKILAKEIITLIHGKKIFENCFNTNQALFVGKKDQLSEQSFYFLKYTLNYIEVNDKISLLEALVFTKLTNSKNKAKELISNHAIKIFDQIVDDTELILNIKHSLFN…
B3R0E3	Phytoplasma mali (strain AT)	-	Rev-Uniprot	PubMedID: 18582369	MKISIIGGGAWGSTLAQLLTDNNHQILINEINLEYVNKINNGIHPIFNQILKDVKATVSLSETLEFSDFIVLCLPTRVMRLTLRKINKIISQPKYFINVSKGMEIENYKIIYQIVQEEITIQNIKNYACVMGPSHAEDVILRKLTLLVAASLDFSFACKVQKIFYNYNYLRVYSSNDLYGVEICSAFKNVLALISGVLDSFDFGYNFQAGFISRGLLEMAKVVDFFKGDKQTVFGLTGLGDLIVTAFNENSRNYQAGKKIGLGMEIKDIIKNSSQSIEGINNLKAFYNLSLEKKIDLPIVKEAYQMIFNYKSIKIILNNLLKRPLKLEKIF
B3R0E8	Phytoplasma mali (strain AT)	-	Rev-Uniprot	PubMedID: 18582369	MKKVIVITGPTSSGKTDLSIYLAKKFDGEIINSDSVQIYKKYNIGSAKITFAEQKSIKHHLLDLKEPDEVYTIYDFQRDCRKIISNVRLPFLVGGSGLYIKSALFNYELSNKKNTSIIYKNDKKVYDVDDMEFMIREIRQKDPKLVFDKYNPRRVVSAYLDLNSDKLRSQKKYKNNPIYDILTIYLDIDKNILQARVIERLEKMFKMGFIEETKQILQEYPYANFNIIGYREIKLFLEKKINLTEAKKLIISKTMNYAKKQKTWFKNQMKINVINVLDSKLKIKTFQIIKNFLKGAVYD
B3R0F3	Phytoplasma mali (strain AT)	-	Rev-Uniprot	PubMedID: 18582369	MKNYSFTFDIPQLRKLKKIYKSFLIEKEINNNSIYFFLKKDNIQMIAYNNGTFFIKGENIQEEILNIKEILNIKDYSAIGSDEVGTGDVFGSIVVCSSYVSAENIPFLENLNIKDSKKLTDEKIIQLVPKIINKITYSLISINPYKYNILTNKGFNLNKIKAILHNDMILKNLIKIKKNVNVILDKFTSSKNYFNYLKNEKKVYKKIFFCNKAEKVHISVAAASIIARYAFLKNIFALSKKIGINLKLGASTEVDKQINFIYKKYGMNILKKIAKCNFKNITKQFIKN
B3R0F5	Phytoplasma mali (strain AT)	-	Rev-Uniprot	PubMedID: 18582369	MLNLKFIIENIEKVIEKLNTRTGDFSYLNKLLVLNIKKKKLIFNIETLRYQQNKISKEISILKQNKTNTENIFERSIFLKNEIHVLENDFKKTDSEISEILNNIPNLPHESVILLSKDNNKINFKKYLSPKKFNFNIKDHVTLGRNLNILDFDRASKITGSRFIVYKGLGARLERSLIQFMMDLHSEKGYIEIIPPFIVNDISMFSTGQLPKFKNDSYRLENSNNWYLNPTGEVPAINLHRNEVLSQKNLPLNYVVFTTCFRQEAGTAGKDTRGILRQHQFNKVELIKFTEPQDSYLELENMLQDAESVLQKLELPYRVIMLPSHELGFSASKTYDIEVWLPGSNNYREISSISNTESFQSLRANIKFYSKNKGKNKYVHTLNGSGLAIGRTLIAILEN…
B3R0G5	Phytoplasma mali (strain AT)	-	Rev-Uniprot	PubMedID: 18582369	MNQEINNFYIKDQEIFDQIKLEEKRQKESINLIASENFVSQDVLKVQGTILTNKYAEGYPEKRFYNGCQYIDEIEKIAIERATELFKAKYANVQPHSGSQANMAVFQALLNPNDRILGLSLSDGGHLTHGSKMNFSGKYYESYFYGLNSKTETIDYAEVEKIAFAIRPKLIITGYSSYSKIIDFKSFRKIANKVNAYLMADIAHISGLVASGLHPCPLEAQADVVTSTTHKTLRGPRGGLILTNNKEIINKINKAVFPGGQGGPLMHIIAAKAVAFKEALHSDFIKYQKQILKNACFFAENLQKKGYRIISKSTENHLFLVDVKSKNPNFTGKKISDILNKVNIVVNKNVIPFDKETPLITSGIRLGTPAMTTRGFKENEFAKVSDFIDEAITNHNDLN…
B3R0I8	Phytoplasma mali (strain AT)	-	Rev-Uniprot	PubMedID: 18582369	MIKIKLKNGLEEYFSCGTDVLTIIKKYLKKSEKTAVAAFFNQKLIELNTPLKEDGTLEIINFKHIESLKMLNHTTSHLMLHALSIKYPNILPTSGNFNEEGFYYDIDFQEHKISNHDFDSIEKKMHQIAEKKLDILKKEFTYEQALEIFKNNHYKKELLQENKNKKINIYKQGDFIDLCSDLHIINTKLIKYFKLLKISGAYFKGNSNRKQIIRIYGTSFFNRNDLNNHLKILQERKMSDHKYINKDLNFFMLSQEVGLGLPFWLSKGSTIRRIIERYIVDKELIGGYEHVYTPVIANINIYSTSGHLEHYRDNMFPAMNMPNGEKYVLRPMNCPHHMMIYKNKIYSYKELPIRIAELGMMHRLEKSGAVSGLERVREMTLNDAHIFIRTDQIKEEFKK…
B3R0M3	Phytoplasma mali (strain AT)	-	Rev-Uniprot	PubMedID: 18582369	MIILSIETSCDETSASVTQDGKKVISNIVFSQIKEHSLNGGVIPELASREHLKNITLVLEKSLKEANIQPQEIDLVAFTQGPGLIGSLLVGINCALVFGYIYKKPVLGVNHLLGHIYAAQIENEIEFPSLVLIISGGHTELLALENYLQIKKLGFTCDDAVGEAYDKVSRILGFGYPGGPIIDELAQKGKDIFNFVRPYLKNDNFNFSFSGLKSSIFNLVSKNNFNLQEKINICSSFQSSVIDVLVEKTKRVLKKYSFKQLIITGGVAANYSLRKRFLSEFSQLKVIIPSLKYCGDQAAMIGIAAYYQFKYQLKFNQNYHWEGKPNLSF
P60351	Onion yellows phytoplasma (strain OY-M)	-	Rev-Uniprot	PubMedID: 14661021	MQHFFYKLILSYDGTCYYGYQKQPQKITVQQTFEKALKKMTHQNIPTFAASRTDKGVHSQGQTLHFQTTFFLKPTHFQKTLNYLLPPDIRVRQMNFATPNFHARYSAKSKIYQYVFSKKPLNAFNHHFQIFADKLYFDKITKALKFIEGTHNFFAFTSETQPKNFSKTIFQAFLKETSHKYILVFHGNGFLKYMIRFLVGSLIEIGKNKLSLEQFQAMLLGNTTKKATLLAPSKALVLKKIFY
P60792	Onion yellows phytoplasma (strain OY-M)	-	Rev-Uniprot	PubMedID: 14661021	MNIEQLKERQKRIRNFSIIAHIDHGKSTLADRILEFTGTIDKRIMKEQILDSMDLERERGITIKLNAVEINYKSKDGKNYIMHLIDTPGHVDFSYEVSRSLAACEGAILIIDAAQGIQAQTLANVYLAVDNNLTLIPVLNKVDLPSADVPKVKEEIKETLGLDPEQALIASGKTGLGVIDILEQIVTRISPPQGDIQKPLQALIFDSYFDSYKGVVPSIRIVNGTVKKGDQIRFMASNSVYEVVEVGVYNPKQIVKDFLAPGDVGYLTAAIKSINHVRVGDTITSQTNQALLPLPGYKQMNSVVFCGLYPVETNKYDILKEALEKLKLNDSSLIFEPESSNALGLGFRTGFLGLLHMEIIQERISREFGVEVIATAPSVIYHVYSIKGEKLLVDNPSKL…
P60823	Onion yellows phytoplasma (strain OY-M)	-	Rev-Uniprot	PubMedID: 14661021	MENLSFLFLFLFFYILGSIPTGLVIGKLVQQKDLRNTGSGNIGATNALRVLGKKWGILVFLLDFCKGFVPLTICLHFSKFWLTEPSTKTFLQPNPTIKISLLAISPILGHMFSLFNKFKGGKAIATSVGIITAFNPLIGISGIIFFAIFLRLFGYASLASIIASTLVNVFYG
P62417	Onion yellows phytoplasma (strain OY-M)	-	Rev-Uniprot	PubMedID: 14661021	MTKSLTNMNITNKKVLLRADLNVPLENSVITDDNRIKAILPTLKYLVQQKAKVIIFSHLGRVKTEADKAHFSLQVVAEKIAFYLQQKLKFVPETQGNTLNQAVGQMLPGDVLVVQNTRFEDVPFKKESKNDPELGKYWASLGDVFVNDAFGTCHRTHASNVGIATYIKEKCFGFLVEKEISFLKKIVQTPQRPLVAVLGGSKVSDKIGVIRSLLQKVDVLLIGGGMSYTCLKAKCFNIGTSLLEADKIPLVKELLASPEGKKIVLPKDFVCGKEFSPTTQAAVYSYDNISDDVMGLDIGPQTIELFKTYLQTAQTVVWNGPVGVFEFEQFSKGTKALAETISNLSPNTTTIIGGGDSAAAVFKFGLDQNFSHISTGGGAFLEFLEGKPMPGLACMEKL
Q2NIG1	Aster yellows witches'-broom phytoplasma (strain AYWB)	-	Rev-Uniprot	PubMedID: 16672622	MFFDTIAAISTPLGTGGVSVIRVSGNNSITEINKIFKGKNLIKAKTHTITHGFILNKDQTILDEVLISVFKTPNSFTGENVVEINAHGGILITQMVLERILSLDIRLAFPGEFSQRAYLNGKMDLIQAESIMDLIHATNENAIKIANSGLQKYTSQLVTSLRDQILNLIAQIEVNIDYPEYDDIPQITQQKIALEVQSLIKQLENILSHSHKNRYLKEGIKTLIIGRPNVGKSSLLNAFLNENKAIVSDISGTTRDFVEAYFNCRGFTLHLIDTAGIRKTDDPIEKIGILRTEKMLLQAELILLVLDQSNYLQEEDIQLLQLTQNYPRIIIGNKVDLKSDKLISSLCDYSSQLTPQEIISVSSLDKTGFFELQQTILKKFQLNDIKPKDFNYFSNARHI…
Q2NIG3	Aster yellows witches'-broom phytoplasma (strain AYWB)	-	Rev-Uniprot	PubMedID: 16672622	MIKISFFDNQIQEFISGTTPLAIWKEHLSEHFKKPVAALFNNQPIELDFPLKKNGNLEILTESDPKSLEVLNHSTAHLMAQAVARLYPDALFTVGPAIKEGFYYDIDFQKHTISEKDFLTIEKVMHQISLENHKITREEISFEKAKKLFAYNPYKQVLLEKFRDQTISIYRQGEFFDLCRGVHVIKTNLIKHFKILKISGAYFQGDAKNKTLTRIYGTSFFKKQALADYLQLLEERKERDHKKINKELDLFMFNKEVGLGLPFWLPKGATVRRIVERYIVDKELSYDYHHVYTPIMANTELYRISGHLDHYASNMFPIMSLENGEKLVLRPMNCPHHMMIYKKNPHSYKELPLRIAELGMMHRFEKSGAVSGLQRVREMTLNDAHIFARPDQIKEEIKK…
Q2NIJ4	Aster yellows witches'-broom phytoplasma (strain AYWB)	-	Rev-Uniprot	PubMedID: 16672622	MLDLNFVVQNLPSVIAKLEKRQQSFAYLNKLPLLAQQRKSLLLQIQNLRSQKNQSAKKVAQKANAKEDIALFLQENNFLRDDLQKLEQKLKLQEQEIFDILSITPNLPHDSLPIGTDDKDNKELYCEGQIRTFPFTPKDHVYLAEKLDILDFKRASKISGSGFVVCKGLGARLERALIQFMMDLHSKKGYQEIIPPYIINEKSMFATGQLPKFEDEVYKLYNSKNNWYLNPTAEVPTINLHREEIFKPGTLPIKYVSYTTAFRQEAGSAGKDTRGIFRQHQFNKVELIQFCHPQNSYEYLEQMLKDSEEILKLLKLPYRVVLLSTGDLGFSMSKTYDLEVFLPSYNCYREIGSISNSCDFQARRANIKMKNPKNNKNEYVHILNGSGLAVGRTVIAILE…
Q2NIM6	Aster yellows witches'-broom phytoplasma (strain AYWB)	-	Rev-Uniprot	PubMedID: 16672622	MSKKILYGKEARKALLQGVDAIANTVKVTLGPKGRNVILEKAYESPAIVNDGVSIAKEIELKNPYQNMGAKLVYEVASKTNDKAGDGTTTATVLAQSMIHRGFDAIDAGANPVLVKEGIELASLTVAKKLLAKSKKVDDQEDIQNVASVSSGSQEIGKIIAQAMQKVGKDGVINVDESKGFETELEVVEGLQYDKGYASPYFVSDRESMTVHLENALVLVTDHKISTVQEIVPILEEVVKASRPLLIVAEAVENEVLGVLVANKLRGTFNVVVTNAPGFGDNQKEMLKDIAVLTKANFVFKDLNMKLADLKMDDLGNINKVIIKKDNTTLISNSKSPELEKRIQLLKTQIKNSTSDYETKNLQERLAKLSGGVALIKVGAATDTELKDKKLRIEDALNA…
Q2NIM9	Aster yellows witches'-broom phytoplasma (strain AYWB)	-	Rev-Uniprot	PubMedID: 16672622	MTKVVVGLSGGVDSAVAAFLLKKQGYLVEAVFMRNWDSNLNFDIQGNPTLNDICPQELDYKDALKVSEQLGIKLHRVDFIEEYWQKVFMSFIKAFENNLTPNPDILCNNEIKFRAFIEYVTTKLAPRYIAMGHYANIIYETFSEQKLFPQLACAVDQNKDQTYFLSQLATKQLQNILFPLGNLTKQEVRQIALENNLINATKKDSTGICFIGERNFFQFLSNYLPAQKGDIKTLDGTFLAHHKGVMYYTIGQRKNLGLGDFSSQKPWFVVGKHLQTNTLYVEQGNTHPYLYSDKALISDIVWRGKKTNLHLQAKMRYRQPNQDVILTWIDQNTLEIYYPQTIKAVTPGQICAFYNNNICCGAGVIKEVYFQGTKRLYT
Q2NIP6	Aster yellows witches'-broom phytoplasma (strain AYWB)	-	Rev-Uniprot	PubMedID: 16672622	MKKIKVRYAPSPTGFLHIGNARTALFNYLFAKHNQGEFIIRIEDTDFSRNVKGGEASQLKNLRWLGIDWSEGPDIQGPFGPYRQSERLAIYQKYAQKLLDQGLAYKEFQENTTTFAIRFRVPTNQTFSFDDLIRGKLTFQSQEIEDWVIIKSNGYPSYNFAVVIDDHLMQISHIFRGEEHITNTPKQIMIYQTFQWHLPQFAHMTLILNDNKKKLSKRDANIMQFIEQYEKLGYLPQALFNFLSLLGFSPLSQTEILSPQELINLFDVARLNKAPAMFDTVKLDYLNNQHLRKLTPEVIASFIVQKKYLTLTTAPTNDKEWMTKFVSLFQDRMNYIQQIADFYQLFFQTKPSLSQEATIFLQTNPQTTLILKTFYNVFDVIVFKKDVIFNAIKQVANQN…
Q2NIP7	Aster yellows witches'-broom phytoplasma (strain AYWB)	-	Rev-Uniprot	PubMedID: 16672622	MLQIYNSLTRKKEFFKPDHPPQINIYVCGPTVYNHLHLGNTRPLIFFDTVKRYLEMLKFKVYYVVNITDIDDKIIETSLKNQVLEKDLANKYIKSFNNLLETLNIQTINFKPQATQYINSMILYIQTLLDQGFAYFTDQGIYFRVSKITDYGKLKKQDLSQLKQNVRKQLDPQKEFPGDFILWKKTSQGITYPSPWFAGRPGWHTECATMIEQLFKLPLDIHGGGTDLKFPHHENEIAQTHAHSHQKLANFFMHVERLDYQNQKMSKSLGNIIWCKDLLKQYNPCIIKFLILSTHYRKPINFSYDLMEQTQQKYKKITYFLTKNNFYLKVNHFFCQTLDQDIMQLFHQLMQDDFATHKVIDLMEQIIKRAHQTQILDKLSQFQNSLLLILNTLVIAIPF…
Q2NIS4	Aster yellows witches'-broom phytoplasma (strain AYWB)	-	Rev-Uniprot	PubMedID: 16672622	MWMHKKILLKLSGESLKGDSSYGIDPRTIKKIAWEIKEIKDLGVKIAIIVGAGNLWRGRTGEELGMDRSQADYMGMLGTIMNSLALQDALEQTNTITRVMTAFPVSSVAEPYIRRKAIRHLEKDRVVILGAGAGSPYFSTDTAAALRAAELNIDVILMAKNNIEGVYNKDPKKYQDAVLIKHIKHQQILSQRLAVMDITAASLCLENNIDILVFNMLKKGNIKKVVLKEGNIGTVISSKGE
Q2NIS7	Aster yellows witches'-broom phytoplasma (strain AYWB)	-	Rev-Uniprot	PubMedID: 16672622	MNYKPRTKVIAGNWKMHKCKDEALEFIQKVSLQVPDQTQVQTLIFPQLTLLDPLVQLQGANLQVGAQNMFYETEGAFTGEVSPQNLLSLGVKHVLLGHSERRTLFGETDQTVNLKLLSALKHKLVPTVCVGESLLTKENNQTQMFLDQQLTNIFAGVPEEALKNMIIAYEPVWAIGTGKSANPQDANKTIEQIREKVTALYSFQASCAIRIIYGGSLSVANIKSILEQPAIDGILAGKASLQTEDFLFFAQIASKQVLVSTKDIFQKNDCPFCY
Q2NIT5	Aster yellows witches'-broom phytoplasma (strain AYWB)	-	Rev-Uniprot	PubMedID: 16672622	MISIQNLTFYYGCNPILKDINLTIQNNSWVSIVGHNGSGKSTLAKILLGLLAFNKGQIVIDNIVLNEKNLPILRPKIGIVFQNPDYQFTGLTVREDIAFGLENYNVCREEIIAKVLKYAKMVKIDDLLDKNVNQLSGGQKQRVTIASILAMEPEIIIFDEATSFLDPQGALEVQKIIQTIKNKILITITHDLDFASKSDEIIVLYQGKLITQRPPKNLLQDPLFLQQYKLTPPLSLQLYYEILKDSTTKKIKNNQMLENLKDILWQYNLKK
Q2NIT8	Aster yellows witches'-broom phytoplasma (strain AYWB)	-	Rev-Uniprot	PubMedID: 16672622	MPKNTKRKRLCPKMNQKLGLKDQDQEIFDLIEQEKARQKENILLIASENFVSQAVLDAQGSILTNKYAEGYPQARYYNGCKNVDQIEKIAIQRATKLFGAKYANVQPHSGSQANMGVFQALLKPGDKILGLSLMDGGHLTHGHKLSFSGGFYEAHFYNVNPQTEMLDYDEIRKVALAVKPKLIIAGYSAYSKTINFKKFRQIADEVNAYLIADIAHIAGLVACGLHPCPFEANADVVTSTMHKTLRGPRGGLILTNKEELFKKINRGIFPGIQGGPCIHTIAAKAVAFQEAMMPSFKEYQKQVIKNANTFAKAFQQKGYRIVSGSTDNHLFLIDVKHKNTEFTGAKIANMLEKINIVVNKNTIPFDQEKPFVTSGIRIGTPAMTTVGFRENDFVAVADL…
Q2NIX5	Aster yellows witches'-broom phytoplasma (strain AYWB)	-	Rev-Uniprot	PubMedID: 16672622	MILILLGPPGIGKGTQASVLSYILKINHISTGDIFRKNFKENTELGTLSKKFIAQGLLVPDDITNQMIADYLSKDIATKDFLLDGFPRNVLQARFLDDFFKKSHLFLTKVIYFNAGTKDLMKRIAGRRICPECGKVYHIEKIPPKNPGICDKDQKTLIQREDDKPETFLKRLKVFNKETLPLVQYYCEQNQLFEVDGMQTIDQVTKMILEVLETDRK
Q2NIY1	Aster yellows witches'-broom phytoplasma (strain AYWB)	-	Rev-Uniprot	PubMedID: 16672622	MKNLKFIKPFFVEEIDENPISGKFTIKPLERGYGITVGNALRRVLLSSLPGAAIVNVKIQGVEQEFTTIPGVYEDVMTIILNLKKIVFAVDDESDDFEEKLELIAKGPQRLTAASFELPAGVKIINPDHYITTLSDDVCFHMTVTIKKGIGYVGAKENKVHIENQVGVIAIDSLFTPVVNVSYQVEKKLGNKDELTIEITTNGALLAKEALATAASILVDHFNVLVELSQKPAHVEFVSESKKEAHNYVLDLEIEQLDLSVRLFNSLKRAGIDTVASLVKLSEKEVVKLKSLGRKSFQELKDKFLEYGLEFNDYLKEALHHSVEEDKDKH
Q2NIZ6	Aster yellows witches'-broom phytoplasma (strain AYWB)	-	Rev-Uniprot	PubMedID: 16672622	MIKRKKLYFMKITIIGSGAWGSTLAQVLTDNNNQVLLYDTNLSYVEKINQGKHPIFNTPLLNVKAVSCLKQTLEYSDLIVLAVPMKFMRHLLKKITLMLTNPKSFVNVSKGIEPLTFLRVSEIVKQVIPAPLLANFASLMGPSHAEEVILRKLTLLTAASSNPVFSLEIQKLFSCPNYLKVYTSSDLVGNEICSAFKNILALINGILVAKDFGINSQAALMSRGILEMSRLVTFYQGNPQTVLGLPGLGDLIVTAFSKYSRNFNAGAKIAAGIPYQQIIDSSLQTVEGFQTLNAFYQLQLKHNLDLPIIQASYQLIFESKPFDTVFATLIQRPYKSEF
Q2NJ06	Aster yellows witches'-broom phytoplasma (strain AYWB)	-	Rev-Uniprot	PubMedID: 16672622	MLKKVFETTNLKDSFQVEIGTYARNVDSSILVRYQDTVVLTTMVFSRKPNNLDFLPLTVIYQEKLYAAGKIPGSFLRREGRSNDHEILTSRLIDRSLRPLFPDYFQQEVQVINTVLSLDPDFKSELASMLGSSLSLLISEIPFFEAISGVYVGKINNEFIINPTLQQLANSTLHLIVAGTKHNVTMIEAHANEVSEQDFLEAINFAHQYIKKLCLFQENIKQQFAPVKMTKTLHQTEQIQQQSFFAKNHSQVKQAILSCNSKNDLQQLKEQILDQAKQTPFFKTIDAITVFDYEAHKKHLQITENLFQKLSKQEMRSLILQEKIRPDKRELEEIRTLESQIDLLPRAHGSALFTRGKTQSLAAVTLGCLSESKIIDGLSDEQNKRFMLHYNFPPFSVGA…
Q2NJ16	Aster yellows witches'-broom phytoplasma (strain AYWB)	-	Rev-Uniprot	PubMedID: 16672622	MSDNRLFTSVETLNLSSPVLEKLKLSGINTLEDFNTFTLEELRLLLQEAFLEVLPILKNFALPRNLQNLDLSEAVINILTELGMEDFQDLLQTKMAVLTKSFETNPLAFQKLNDLFKLYNHFPSISSDKEYGSRDYDYFKIRLAAPEEIRQWSYGEVTSYETINYRTYKPEISGLFCQKIFGPVVDFQCACSKKQVSIKSQFCNKCGVEFTETKVRRERMGHIELQTPIVHTWYLNSSPSRLAILLNIKTKQLEEIVYYVSYVVIDPGKTEFKPKEIITETQYSEALYEFGNTFVALTGAEAVKKLLENLNLEKTIKVLRKSLSENSKQKRESIIKRLEIIESFHQSDNKPEWMVMDVIPVLPPGLRPMVPLDGGRFATTEVNDLYRRILNRNNRLKKQ…
Q2NJ30	Aster yellows witches'-broom phytoplasma (strain AYWB)	-	Rev-Uniprot	PubMedID: 16672622	MKKVIAITGPTASGKTSLSIKIAKKFNLEIINCDSLQMYQKYDIGTAKITIEEAQGIKHHLLDFLTPGTNYNIYYFQKDARKKIEEMPLPLFVGGSGLYLKSVLFDYELTPKSLFLPPISLTAIENMVDFIKKKDPQLIANLDLKNPRRILSAYQDLLSGTLRSQKNKKHNPLYSSLIFYLDIDRQILKKRVILRLEQMLKKGFIEEVNQIQTFFPNANFNIIGYREIKVLLEGKITLDQAKTLIIQKTMQYAKRQKTWFKNQIKPMILDALSPDLEKTTIGLINNFLKTD
Q2NJ38	Aster yellows witches'-broom phytoplasma (strain AYWB)	-	Rev-Uniprot	PubMedID: 16672622	MLKLNLEGIYNFLDWRKHTQTYAPQIKSIHQKLHQDKQLKEKYLGWLELPLHFDFKEIEKMKQLKNFHPNLDVLVVIGIGGSYLGAKAGIEFLQTPFKKTKPEILFAGHQVSGNYLTNLLHFLKNKNWAINVISKSGTTLEPALAFRILKKEIEEKYGKQLAKNRIFVTTDSQKGVLLNLALKEGYQTFVIPDSVGGRFSVFTSVGILPFVFANLDVASMMKGALQSYHDTFQEDLLQNQAYKYALARYLFHTQQNKKMEILVSYEPNLLSFSEWWKQLFAESEGKEEKGLFVGATNNSTDLHSLGQFIQEGTKMLFETVLNVSSIKDDCVVPHILNELDNLNYVAGKTYSQINQKILQATRQAHIEGKVPNLEIVIPTLDAYHFGYLAYFFQKACAMS…
Q2NJ39	Aster yellows witches'-broom phytoplasma (strain AYWB)	-	Rev-Uniprot	PubMedID: 16672622	MPYIESILAREVLDSRGNPTVEVEVYTESGAFGKAIVPSGASTGQHESVELRDCDAKRFLGKGVLQAVKNVTEVIQPELEGYSVLEQTLIDKLLIKVDGTPNKSNLGANAILGVSLACAKAAANYLNLEFYQYVGGVWPKQMPVPMMNVINGGAHASNSVDFQEFMILPIGAPSFKEALRYGAEVFHHLGKILKQKGLPTTVGDEGGYAPDLNSNEEALQIILEAIKSAGYEPGKDIFLGMDVAASEFYDKKIQKYVLASENNKSFSSKELVHYYETLVAKYPIISIEDGLDENDWDGWKYLTQKLGNQIQLVGDDLFVTNTQKLAKGIENKIGNSILIKLNQIGTLTETLETIEMAKKASYTAVISHRSGETEDTTIADLAVATNSGQIKTGSCSRTD…
Q2NJ40	Aster yellows witches'-broom phytoplasma (strain AYWB)	-	Rev-Uniprot	PubMedID: 16672622	MTKKFVGLIILDGLGLTDQKENNAFHLAKTPYLDYLLKNFPNTTLKASGEEVGLPQGQMGNSEVGHLNLGAGRVVYQSLTQINKAIRDKTFFTNKQFLQAIEHVKKNNSKIHLLGLISDGGIHSHLDHFKALFDLLKENNLANNTFLHAFTDGRDTGTHSGINYIKNLLDYGFNIASVAGRYYALDRDNNWDRINLVYNMLTSKQAPVITLSLEKTMQNFYNQGITDEFITPFITDPNGLIDDNDAVIFVNFRPDRAMRLATALSNPCATNAFCSEGKTNFCGNKLVNNLFLVTMTQYNVQVKSVVAFEKKTLKNIYGEVIANLGMHQLRISETEKYPHVTFFFDGGKELQLKNADRILIPSPKVKTYDLKPEMSALEITNAAKTAIFSRKYDTLILNF…
Q2NJ46	Aster yellows witches'-broom phytoplasma (strain AYWB)	-	Rev-Uniprot	PubMedID: 16672622	MNTYLDLCRFIFQKGSFRKDRTNTGTKSVFGYQMRFNLEEGFPLLTTKKMNLRSIIHELLWFLKGDTNIFYLVQNNVNIWNEWPYQKYQQSDFFQNETLKEFVKKIKNDPLFATKHGNLGPVYGKQWRDFNGVDQIKFLISEIKANPNSRRLILNSWNPSLLNQMALPPCHVLIQFYVHQGKLSLQLYQRSGDVFLGIPFNIASYSLLLMMVAQVTNLQPYEFIHTLGDAHIYSNHITQVQTQIQRTPKKLPQMILNPDIKNIDDFKFIDFILKNYQCDGILKGDIAV
Q2NJ60	Aster yellows witches'-broom phytoplasma (strain AYWB)	-	Rev-Uniprot	PubMedID: 16672622	MTSFEIRQMWIKFFASKNHHIEKSFSLIPRNEDNLLWVNAGITPLKKYFDGTQTPSFRRITNVQKCIRTKDIKNVGKTSRHHTFFEMLGNFSIGNYFKKEAIHYAFELLTSPKWFGFPLEKLYITYFFQDQDTYQYWLDLGVNKNHLIHLKDNFWQIGPGPSGPCTEIFFDRGKTFDPRNKELIIEDLENDRFIEIWNIVFSQYNCDPKLPIEKYQELPSKNIDTGAGLERLACILQNTKTNFETDLFFPLIKALEKMTQITYTGQESFKIIADHLKTLVFAINDGAVLTNEKRGYVLKKLLRRAANEGKKLGLEKPFLYKLVPPTVAMMKDFYKELCTNQEMIAKVLLQQENIFEKTLKTAEKTFLQHLTQNTLSGKNFFKLYDTYGIPENLILDYAK…
Q2NJE3	Aster yellows witches'-broom phytoplasma (strain AYWB)	-	Rev-Uniprot	PubMedID: 16672622	MKTKSKKLKSDLSIGEFEDIFQEIPEQLPVVVISEIMPIPNVDFRIEVSDNSYLKALKESETNANSFVILLTQKGLSHNKPKLTNLQRYGVLAQIITKVKIPHGDFKVRFRILQRVKIDKFLQKEPFLKVSYEKVKTVYGSIEEEKALIKLVIEKIMDKPFQLLVQNTNNFLDIIKTEPETENITDIIIFNLKIDDLDKYKYLKESHLNKRIFYILQDIQSLLIGLDLEQKINEKVKQSIDENQKEFYLREKMKAIQLELGDKAKKEEEIAELRDKIKKTPLPPEIKKKALQELSRYQTSSLMAESFVIKNYLDFLLELPWGKTSQDENDLVAIEKSLNNQHYGLQKVKERILEYAAVKIMTKKNPQNILCLVGPPGVGKTSLASSIAKALGRQFVRQS…
Q2NJF5	Aster yellows witches'-broom phytoplasma (strain AYWB)	-	Rev-Uniprot	PubMedID: 16672622	MQNCDPIKQKIKSLVKQLNKANYQYYNLSDPDLSDQQYDALIKELINLENHYPQFKLPYSPTLKIGGFVEKKFSTIKHKTPMMSLANVFNIEELKAFYDRIVKKIPTFSLLTELKIDGVAISLKYQKGILVRALTRGNGIWGEDVTKNAQTIKTIPLRLNEDLDLEVRGEIYLSHPDFEKLNAQRKQENKPLFSNPRNAASGTLRQLNSAVVAKRNLSIFVYGIADPYLTKPTQKETLVFLTALGFATNPHHYFVSNFENLLSVIEKYKSIKEQLTYDTDGIVIKINELVFHSLIGATAKAPRWATAYKFATITSQSIIQNIIFQVGRTGVITPVCEIMPVMVDGSLVSKVFLHNYDYICKKDIRIKDHVIVHKAGSVIPEILEVIKSKRTDLQKPTLM…
Q2NJF6	Aster yellows witches'-broom phytoplasma (strain AYWB)	-	Rev-Uniprot	PubMedID: 16672622	MKKLSFLFLFLFFYILGSIPTGLVIGKLTQQKDLRNKGSGNIGATNAFRVLGKKWGILVFLLDFCKGFVPLTIFLHFSEFWPTEPSTQTFLQPHLTMKISLLAISPILGHMFSLFNKFKGGKAIATSVGIITSFNPLIGISGIIFFAIFLRLFGYASLSSIMASTLVNIFLWLNYLYCDNFGTLVPIQNQIQKPELFYFSINFATLIIIAKHYSNILRLIKGTENKFNFKK
Q2NJG7	Aster yellows witches'-broom phytoplasma (strain AYWB)	-	Rev-Uniprot	PubMedID: 16672622	MSFYEELKWRNLIKDCNNEIQVKELLDNNQVKFYCGFDPTSHSLTVGHLIQITMILLMQRQGHLPVILVGGATGLIGDPKETEERKLLSLENSLQNAKSIESQLKTILLNKQVEFVNNYQWLSQIDIISFLRNYGKFFNINYMLSKHVVAKRLASGISFTEFSYMILQSLDFHHLYKNHKVRLQLGGSDQWGNITSGLEIIRKLEKKSDALGVSTPLLLNSDGTKFGKSEKRVLWLNPLMTSPYEIYQYFLNVSDKEVINYLKMLTLIPKKGILELEKKTLENPQKRLAQKALTQSIINLIHSSDILQECIKTNQILFSNAKKESFQEKDFILLQKTLFCHSIKEDILLVDALVQTKLATSKSEAREFIKDNTIKLFNQKIKSLDFIITKENTLFGKYI…
Q2NJM5	Aster yellows witches'-broom phytoplasma (strain AYWB)	-	Rev-Uniprot	PubMedID: 16672622	MTLALQQTLKEAHLTPQEIDLVAVTQGPGLVGSLLVGINAANVFAYTYKKPLLGVNHLLGHIYSAQIEHEIKFPALVLLVSGGHTDLFYLTDHLQIKPLGTTIDDAVGEVYDKIAKNLNLPYPGGPLIDQLAQQGKDTYHLVRPYLKNDNLNFSFSGLKSTLVNLVMKQNLKDINIPDLCASFQTSVINVLCEKTKRALTKYHVKQLIVVGGVASNSGLRQKFMTSFSNLEVIFPSLQYCTDQAAMIGIAAYYQNQITKASKKYDLTAKPNLFF
Q2NJZ2	Aster yellows witches'-broom phytoplasma (strain AYWB)	-	Rev-Uniprot	PubMedID: 16672622	MQGTPTMKIIENILKNHLLQPLSQNIFVLTNNYITEVQKFSPLSKNTNLVVGQILNFQKIQDSQKLNLVEVNIGIKVVKIVCGASNLQNGKKVIVASEGSFLEGINSTLKNKKIYGVFSEGMLCALEELGISNKFLTPQEQEGIYLFDDPNDQIALGSNALIPLGMDGFILELGITPNRGDLLSHIGFAKDLQAVLASQNSNKKKEKKTINYKTKNSKDQTNRKTTPKLNPDFFAKLPQSPLKVQIESDSCYEYNVCILENITIKPSPLWLRNTLLQSGINPINNVVDITNLILIEYGIPLHAFDSGTIQKIKVRKAFPQETITTLNQNDFVLDENDLVITDGKKAIALAGIVGLLESSIKPTTTKIILEAAYFSPQTIAQTCQKLKNKTESSLRFERG…
Q2NK31	Aster yellows witches'-broom phytoplasma (strain AYWB)	-	Rev-Uniprot	PubMedID: 16672622	MKTLIILKDLTKVFDNQLILRGINLEIKQNEFVTLLGPSGCGKTTILRILGGFENPSSGEVLFQGKSILNVAAHKRPINTVFQKYALFPHLNVFENVAFGLRLKDFNSKIKDNLDINETHYKTSKANLSKTFHQELTKDLAQEKTTQITNNFNNQIEALTKDFEAKQTALKCKKINKKEQEEQIQKEVLKYIKIMGLQGLEKRTIEQLSGGQQQRVAIARALINKPQVLLLDEPLSNLDLKLKQEMQYELKEIQKNSGITFLFVTHDQEEAFTMSDKVVVMNNGEIQQIGSPEDIYNEPANRFVAQFVGESNLIKGVMKDDFLVHFDNQTFNCVDKGFRKEENVDIVIRPEDIDIVYQGKGLITGIVQSIIFKGVHWEIDVKTAQRTYIIHTTDHVELN…
Q6YPM1	Onion yellows phytoplasma (strain OY-M)	-	Rev-Uniprot	PubMedID: 14661021	MTKTNKIIGIDLGTTNSCVAVMEGGEAKVIPNAEGGRTTPSVVSFKGDEIMVGEIAKRQVITNPNTISSIKRHMGEANYTVNVGGKKYTPQEISAMILANLKKTAEDYLGAQVSEAVITVPAYFNDAQRQATKDAGKIAGLNVKRIINEPTAAALSYGVDKGDKEQTILVFDLGGGTFDVSILTLVDGTFEVLSTSGDNALGGDDFDLRIVDFLVQEFKKENSVDLSKDKMAMQRLKDAAEKAKKELSGVTSSQISLPFLTMSEAGPLHLEYNMTRAKFNELTKDLIDRCLAPVKRALGDAKLDIEKIDQVLLVGGSTRIPAVQDLVKNELKKTPNKSINPDEVVGIGAAIQGGILSGDVKDILTLLDVTPLSLGIETLGNVFTKLIERNSTIPTSEKQ…
Q6YPM2	Onion yellows phytoplasma (strain OY-M)	-	Rev-Uniprot	PubMedID: 14661021	MTKKDYYHILGLDKDASPEDIKKAYRSLAKKYHPDISKEANAENKFKEVQEAYSVLGDASKKSNYDRFGDASDNGFSGFGGGGFDGFDSFGDSFFSSFGDIFGNQQTKKPSYDKKVEMTISFMDAVLGANKTIEITVEADCRVCHGKGAVSNQDVITCKRCGGNGQIITEQRTFLGNIRSRQVCPNCSGKGQEIKNKCYACHGQKRQKVKQSATFNIPAGIQEGMSLQVPGKGNFVPLSNNQKRRRSILLTFNSASS
Q6YPW7	Onion yellows phytoplasma (strain OY-M)	-	Rev-Uniprot	PubMedID: 14661021	MKNIQTLFQTLNITPQNLTLYKQALTHSSYSNEQNPPQEDNERLEFLGDAIVGLLMADYLYSQSKEDEGIMTKKRAQAVCERSLTIYAHNIELQNYLLLGKGEKNKDFNAKSIIADTFEALFGAIYLDLGYLTAKKVFHNIVLPHLAKTIYIIDFKTQLQEIVQSEKKTIQYKIVQEQGPAHSKNFVAEVYLEKNLLGTGEGSTKKAAEQKAAQQALSKVAKPKDLLNNKGGKEKELQ
Q6YPW8	Onion yellows phytoplasma (strain OY-M)	-	Rev-Uniprot	PubMedID: 14661021	MIKIAIDVMGGDFAPLEIVKGTLLALNKNKEIHVVLYGNQKLITPLIEKTPFFGNNQITIKHTPYFLRSADKNIRDQLKATPNASLFLALEAAKQDEVQGVVSAGATQTLVLASHLILKKMPLMQRIAIAPMFNSFDNRTRILLDAGANTELKPQHLHTFANYATIIAKEILEIPNPQIKLLNIGTEPTKGRALELETYQLLSQDSNLNFGGNEEPQNLLTTSADILLSDGFTANIALKTYEGTMLNFMNHFKTILTKNLIKKMATKTLFQKPLQQLKNQLDPRQIGGAMLLGLNKIVIKAHGSSQAYAFCQAILQAQKLIKAQVNQKIAHSLESAKNKETQSKQASTKNTAPKTSETTKESQQSL
Q6YPX9	Onion yellows phytoplasma (strain OY-M)	-	Rev-Uniprot	PubMedID: 14661021	MQTKIKNLTTQFHTSLQKNKHDLDQLMTLDKEFLGKKGILFELTQELKSLPHAQKAVAGKLINVLKQEIILTLQKEKEILQRNQLNAKLLQEEIDPTLPGLKFFQGSAHPLNQIIEQIEDLFLSLGYEIKEGNEIETDFYNFEMLNMGKGHPARAMQDSFYIDPQKLLRTHTSNVQVKEMKARQGGPLKIISPGKVYRKDDDDATHSHQFMQLEGLVIDKNINFSHLKETLLLITKELFGTSQEIHLRPSYFPFTEPSIEVDLVITKKDGTKEYLEILGAGLVHPQVLKNANYDPEKYQGFAFGIGIERIAMIKYQIDNIRHFYTNDIRFLKQFARNTTNNENY
Q6YPY6	Onion yellows phytoplasma (strain OY-M)	-	Rev-Uniprot	PubMedID: 14661021	MATKLSEQEIIRHQKMNELKKINIDPFGKKFVPSHSIEQILLQYQKADSLALEQSQIHVCVAGRIVLKRGQGKAGFLHLQDFNFRMQAYIKLDLVGKDAFQIYQNCDLGDIIGIKGFLFKTKTQELTIKALEFIHLTKALKPLPDKFHGLQNREEMRKNRYVDLIVNEKTRQVFLTRSLIMKYIRNFFDNQGFLEVETPILQPTLGGASAKPFITHHNALNCDFYLRIATELPLKKLIVGGMNKVYEIGRLFRNEGIDATHNPEFSTIEAYLAYADMQDIMDLTKQCLQELAQKLFGKLQFTYQNQEIDFSHFAKVSMVASIKEKTGIDFTDNFTLEQCLSLAKKHQIEVMPHFSQGHIIEAFFGKYVENTLIQPTFVYGHPLEISPLAKQNEADPRFT…
Q6YPZ6	Onion yellows phytoplasma (strain OY-M)	-	Rev-Uniprot	PubMedID: 14661021	MNILSIETSCDETSCAVTQNGKKVLSNVVFSQIKDHQIFGGVVPEIASRKHIQFMTLVLQQALKEANLTPQEIDLVAVTQGPGLVGSLLVGINAANVFAYTYQKPLLGVNHLLGHIYSAQIEHEINFPALVLLVSGGHTDLFYLTDHLQIKPLGTTLDDAVGEVYDKIAKNLNLPYPGGPLIDQLAQQGKDTYHLVRPYLKNDNLNFSFSGLKSTLVNLVMKQNLKDINIPDL
Q6YQE1	Onion yellows phytoplasma (strain OY-M)	-	Rev-Uniprot	PubMedID: 14661021	MSLTNLFKLQSSLKPSGDQPQAIQKLVNNFKQGLQEQILLGATGTGKTFTIANIIQHLQQKTLVIAHNKTLAGQLYNELKAMFPNNRVEYFISYYDYYQPEAYVASSDTYIEKDSKINDEIDQLRHSAAGSLLNRDDVIVVASVSCIYGVGDLKDYQKSTLHLQIGDKYERQALINKLIELKYQRNEINFQRGTFRVRGDIIEIIASSSKEIGIRIIFFGNEIENIQNFDVLNGKAITNLKLITLFPASLYATNTQKLQEGIKRIRQELKEQINHFEKTNQLLAAQKIKMRTLHDLEMLEQIGNCNGVENYSRHLALKEKGEAPSTLIDFFGNEFLTIIDESHVTIPQIKGMYFGDFSRKTNLVNFGFRLPSALDNRPLKFHEFQAKMNKVIYLSATPG…
Q6YR34	Onion yellows phytoplasma (strain OY-M)	-	Rev-Uniprot	PubMedID: 14661021	MTTNYKTTLLMPKTDFPMKGNLGKNEINIQKHWQKLDLYQKKLQQNQDNNPFILHDGPPYANGNIHMGHALNKILKDFIVRFRSMQGFYTPLIPGWDTHGLPIEAAVLKKTSKNAFTRKPLLDKCQEFALENVNNQKHQFQRLGILGDWQNPYLTLDKTFVSDQVRIFGQMVDKGLIFKALKPIHWSPTLESALAEAELEYHNHQSPSVYVAFSMKKLDIFDNVALVIWTTTPWTLPANVAIAVHPEKEYQLIEVLQKRYLVGTKNIPFLQKVFAWNKENIKVVATFEGKTLEHLTYQNHLVSKFGKIILSQHVLDGEGTGLVHIAPGHGLDDFLVGQKYNLDVVCSIDKKGMMTDVSKYQGLFYTKANEAIISDLEKDHSLLKADVILHSYPHDWRTK…
Q6YR88	Onion yellows phytoplasma (strain OY-M)	-	Rev-Uniprot	PubMedID: 14661021	MKTKYSHYNNQLQLAHQGKTVFLKGFIFRKRNLGKTLFFDLRDVSGIVQLLVKENNPQYDKIALIKLETVVQIKGQVIERINKNPDLPTGDIEILVSHIEILSEAQTLPLNVFQSQESLEETRLKYRYLDLRNPEVKHFLIQRHHITQSIRQTLLKNDFLELETLILSKSTPEGARDYLVPSRIYPGNFYALPQSPQLFKQLYMIAGFERYFQVARCFRDEDLRSDRQPEFSQIDIETSFLNQDEIMSLTEEIIVDLFANIWKKPLSQPFLRLTYQQAFELYGSDKPDLRNPLKITDFTTFFDTTTCPQNMFSGNIKGFKVSKTAVLTRRKLDEYQLFFSKHFNLKLFSFVKKNDKIIGGISQFIKDDSFLKNEEICFVVSGTKDIMHKALGIFRTKLA…
Q6YRC6	Onion yellows phytoplasma (strain OY-M)	-	Rev-Uniprot	PubMedID: 14661021	MFSLHFVDEAFNEVFAGNGGHGIVAFRREKYVAFGGPAGGNGGKGGSVIFVGDKDETTLLKLKYQKHLKAPHGINGKNKGQNGANAPHLYVKVPLGTVFYTADNKFLGEILYDQQTLVIAKGGKGGKGNKALATFKNQAPSYAEKGDLGESFKIKTELKVLADIGLLGFPSVGKSSLISAISKAQPKVASYPFTTIKPHLGVVEVDGFSFVVADLPGLIANAHLGCGMGIQFLKHIERCRVLVHILSMESANPYQDFQTLNQELSQYNPQLLLKKQIIVTNKMDLPDALQKLTLLKQQIKDQPIIPLSLVSFDNLETLKYEMSSLLQNTPLEVAPNKNNDFKLYTLPDNQNTISVIKESDSVFVVSGKQVETFFHRTDFNNEEAVKRFNRILKKIGMEE…
Q6YRJ6	Onion yellows phytoplasma (strain OY-M)	-	Rev-Uniprot	PubMedID: 14661021	MQTKYDFKKVEHQRYQQWLEKKYFCANPNANKKTFTVVIPPPNVTGKLHLGHAWNNTIQDIIIRFKKMQGFDVLFLPGMDHAGIATQNKVKEQLKQEGLLTKTLSKEIFLKYAWQWKEEHAQNIRQQWQVLGLHLDYNFEKFTLDPDLSQQVQEVFGKLFQKKLIYRDYKIINWDPETKTALSNVEVNYHETEGKLYYIKYFLVDFPTNSNLSDASLVPSFLEIATTRPETMFADQALMVNPNDPRYQSFIGKKVFIPDTNIQIPVISDNYVDINFGTGVVKVTPGHDINDFEVAKRHQLKALLCMNEDGTMNDLALQYQGLDRFVCRQKLVQTLKQKGFFTKTENHLHKVGYSSISDAIIEPRLSLQWVLKTKAIAQIALKTNKINFFPLRFENIFNN…
Q9KJT8	Peanut witches'-broom phytoplasma	-	Rev-Uniprot	https://www.uniprot.org/uniprotkb/Q9KJT8/publications	MKQKKDYYEVLELSRDAKLDDIKKAYRRLSKKYHPDVCKEANADAKFKEVQEAFDVLSNTNKRAQYDQMGHNFNNQGFNSDFQGFQSANFEEFEDLFSSFFGRRKSNRHQEDIKGEDHHIKLTISFMESVLGTQKTVTFNVKENCEKCDGTGAKTKNDIRICNVCKGNGYISYTQQGWFVSVFGKQICPECGGNKKIYFRPECKFCKGVGMVKSEHKVTLNIPAGVESGMRLKSPNQGHQGPSGAPNGDLYVDINVQPHKTFQRKGNDIFSSILINFYQAALGTIINVDTIHGNVQLKIPAGTQTDTKFRLKNKGVPYVNSPFSIGDHYVIVKIYTPQNLSNTQKKLFEQLEELEELNRKSKTNSSWF
Q8L2S1	Tomato big bud phytoplasma	-	Rev-Uniprot	https://doi.org/10.1099/mic.0.25971-0	GEAVGLPAQQMGNSEVGHLNLGAGRVVHQSLTYINRKIKDGSFFKNKCFLKVIQHVKTNKSKLHLLGLVSDGGVHSHLDHF
B1V8X4	Phytoplasma australiense	-	Rev-Uniprot	PubMedID: 18359806	MEISIKNIFEKADFYLGKKIIVNGWIRNCRFQKKLIFIELNDGTFLENFQIVYKNVDLEKIKDILQIGTSLKVEGFLKKNEKQEKNLEILAQNITLLGSSDFSYPIQPKKHSKSFLRTIPHLRTRTKLFGAVFRIRSTAFFALHHFFHKKGFFHINTPIITPNDGEGAGELFQLTSLNLERLSQEKPSTINYQKDFFGKKVFLTVTGQLEAEAMALALNKVYTFGPTFRAEKSNTPRHAAEFWMLEPEMAFCDLKQNLKVAQEMLQEVVVQCLQENQKDIEFLDQTVRNGLLQELKNVVQEKEFLVITYQKAIEILASSGVAFENKVFYGSDLATEHEKFLTEKHFQKPVFIIDWPKEIKAFYMKNNPDQKTVAAMDLLIPRVGELIGGSQREENLAVL…
B1V902	Phytoplasma australiense	-	Rev-Uniprot	PubMedID: 18359806	MVLEKIKTLMVNQLSLDSQSITLKTRFREDLGLDSLDALELMMELEKIFNVSISDTTLQNFKTVEDVVLYIEKNLA
B1V950	Phytoplasma australiense	-	Rev-Uniprot	PubMedID: 18359806	MLARLKKIQQKYQNLQQDLLQNQSISNKINIFKNLSKLEPIVELFQQYLTLEEQLTNITKALNQDQIEDKEILELAQKEKETLSQQKKVLWNQLRILLLPQDPEDQKNVILEIKGAVGGNEANLFAADLLRTYMKYAESKKWKVEILNLHPSIKGGLSSVELLISGQNIYSFLKYESGVHRVQRVPATEVQGRIHTSTAIVLVLPEAKEVEIKIDWNDIRTDTFNSSGPGGQSVNTTKSAVRLSHLPSGISVACQEGKSQHENKEKAFTLLKARIYNQILNAKQEAENKHRKSLVGTGDRSEKIRTYNYPQNRITDHRIGLTLQKLDIIMEGKLDFIIEPLIDATQKEKLVQSE
B1VA46	Phytoplasma australiense	-	Rev-Uniprot	PubMedID: 18359806	MFYKIKGTHDLLPTQTTSWQKVENSFHSFFKKHQFQEIRTPIMEYAEVFHRAAQHSEMVSKETYAFPDKKNRLITLRPEGTAGIVRSYIENKLDQTNKLQKFYYYGPYFRYERPQFGRYRQFHQLGVEVLGKTTPFLDIEVITLIYQFLKSLGLDDITIQINSLGSKEDHLDYVDIFKQYLKIYSNYLCGLCHERLNKNPLRIWDCKTCHLQDFLKQAPKIFDSLSPKSKKRFQTVLNGLEAMKVNFKTCHDLVRGLDYYTHTVFEITFNKMVLGGGGCYDHLVAALGGNQLSGIGFALGMERLMLTLQENNNFFVSPQPSLKLFLFILDPVFFHHGLTLVHILRNEGFCVEFNYSFTTFTKGLKEALKCLPNYLLILGHQEFAKKQITIKNIKTHTQT…
B1VA77	Phytoplasma australiense	-	Rev-Uniprot	PubMedID: 18359806	MEQKAQETILLIEKKMSQAQEVMLKNFLEIRTGYANPNILNKVNINYYGSQTPLKTLSSISVSEGTQLQIKPYEKTLIPSIKKAILASDLGITPETDGVLLRLNFPKPTEERRKVLVKEVDKLSEQTKVAVRNIRRDANDKIKKLALTKDLEALYLEKIQILTDKNMKMIEKEANNKNKELLKF
B1VA79	Phytoplasma australiense	-	Rev-Uniprot	PubMedID: 18359806	MKITAEMIKELRQQTHAGMIACKQALEKTEGNLQKAIVFLREKGIVKASQKQDRTTSEGLINIVFSQNDAFLYELNSETDFVAKNEHFQQLMKTIGEVILQNKLQSVDEVLTFNYQNKTIQDLLLEKTSILGEKITLKRILKVTKKEEEIFGTYKHQGGRISVLVVLENNHPSIAEDIAMHIAAFNPKFLNPDKVNLQFLTTEKNILQKQTEKQLLEEKKPLHILDKIVQNRLNKLLKEICLSEQPFVKNNEQKVKDYLQNNNTNVVSYFRWSIANQ
B1VAA9	Phytoplasma australiense	-	Rev-Uniprot	PubMedID: 18359806	MIIEIVTIFPLFFKSFCDNSIIKRALNQQKVQIKIHDLRKYSVNKHQQVDDCVYGGGVGMLLSFPPFFDCLQEIKTPQSKVILLSPQGKIFDQVQANNYASNTPHLIILCGNYEGVDARILKYVDQEISIGDYVLTGGEIAATVVVDAIVRLIPGVIKHESAFSDSHQQGLLKFPQYTRPQIYQNQEVPSVLLSGNHAQIENWRQKESLKITLQKRPDLLINKKLSSKEKVILEEIKQELKNNS
B1VAH1	Phytoplasma australiense	-	Rev-Uniprot	PubMedID: 18359806	MKKIIIGLGNPGKEFQNTYHNIGFLALESFLKNNKHQMIPNSYQGHLYQIQLNNCISFLVKPQMYMNSSGKVVKKILDAYQIKIEDILVILDDIYLPEGKIKLRPQGGHAGHNGLRNIIECCNTNKFKRLKIGVGYDSNIPLNQYLLTPFNLHQKKQILQNIDKIHEIMSKFIQGISFNNLMNQYNVIK
B1VAH8	Phytoplasma australiense	-	Rev-Uniprot	PubMedID: 18359806	MKIQIHNHTSFKIDSYQQLLIQLFSQIKENNQMHLVFVTKEKIKQLNTFFRKKNFVTDVLSFPNEFSFNPNLKDDSLGDVFICFEQAQLQAQKLLHSLEREIAFLVVHGFLHLKGYQHNNEEELEKMIHLQEKILKKINLERKK
B1VAJ8	Phytoplasma australiense	-	Rev-Uniprot	PubMedID: 18359806	MINTNDFKTGQTIKFNNQIYQIIEFLHVKPGKGTAFVRSKLRNLRTGSVIDHTFNAGIKLEPALINKIKMQFLYSSQEKYIFMNTQTYEQLEINKDQLKEKLHYLYEGLLVEIIFYNNNEILTISLPDKISLKVTYAEPGVKGDTKTNSFKDATLETGLVIKVPLFINTGEKIIVNTETGLYLSRDNNK
B1VAM2	Phytoplasma australiense	-	Rev-Uniprot	PubMedID: 18359806	MARQFTLEKTRNIGIIAHIDAGKTTTTERILFHTGKIHKIGETHDGASQMDWMEQEQERGITITSAATTAFWKDHRVNIIDTPGHVDFTVEVSRSLRVLDGAVTVIDAQAGVEPQTETVWRQATEYKAPRIIFVNKMDKIGANFEYAVETLNQRLGVHANPIQWPIGAENDFTGIIDLVTLTAFEYDGSPEEKGKPIPIPSSLQDVAELKRNELIESLSNLDEELMLLYLEEKPISAEVLKKAIRKATLQASFFPVLCGSSFKNKGVVKMLDAIVDYLPAPCDVAPIVGIDEKNKEITRLNSDEEPFTALAFKVMTDPYVGKLTFFRIYAGKVNSGSYVFNTTKGTKERFGRLLQMHANSREEVKEAYAGDILAVVGLKGTTTGDTLAAEGQTIVLESM…
B1VAM6	Phytoplasma australiense	-	Rev-Uniprot	PubMedID: 18359806	MAYRNVKYGKKVERRNYSKIIYDVDLPNLIEIQNKSFNWFLKDGIEELLQDFCPIESYNGDLKIYFGECYSTGPKYSVEESKTKDASYVIQLFVKATLENTLTGETKKSSVLLTELPLITDTGTFIINGKERVAVSQIVRSSSVYYSSTFDVKLNKNLYSGQVIPARGAWIEYEEGSKEILYVKLDRSKKIPLSNFIYALGFNNREIIEKVFGKSPLLNSSFVKEEDMDTGNALIELYSKIRQGEKVPVDTARDFIRKRLFDQKKYDLTTVGRYKFNKKLDVLARAEKTYLVHDFVNLETKEIILPKHTFLTKDKIEILRKNRHFLLQELFDAQHNLENETDEEILTYKKDPQSRELYIKTNILNFRTGEIIFPKDTLVTDEVIKRLRKSIQLLDGKVI…
B1VAN7	Phytoplasma australiense	-	Rev-Uniprot	PubMedID: 18359806	MKRKYILKKESEITAVFRSKKRCGNSSFIIYYSKQNVNTYFKFALSVGKKYGKAHERNLIKRRLRAIIRNYSSNLNPAFFFVIVIKPPAKNLTFQQLKTTFAKFASKINLLLSNN
B1VAN9	Phytoplasma australiense	-	Rev-Uniprot	PubMedID: 18359806	MKSIKRVEKVTSHLSDFGQWYTDICLKAELIAYSDVKGFIIYLPYGYALWENIQKYLNYEFQKTGHQNVYFPLVFSEKLFQKEKDHIQGFSPEAAMITSTGQKELFEKLVIRPTSEVLFSQYYAKIISSYRDLPKLYNQFCNVVRWEKATKPFLRGKEFLWQEGHTVHATEKEALDQTLFAIQLYEKLGKELLALPFVCGRKTEKEKFAGALITYSIEALMQDGQALQAGTSHYLGTNFAQSFQIQFQDQDHQNKYVHQTSWGVSTRLIGALIMVHSDDEGLILPPYIAPIQIVIIPLQPKNELVQAEAKKIFDDLKTTYRVHLDLQNKTPGWKFSQYELKGVPLRIEIGARDLAQGEVTIFQRYNNSKNNFSKNTFKAEIPKLLKTIHDKMYQKAQKH…
B1VAZ2	Phytoplasma australiense	-	Rev-Uniprot	PubMedID: 18359806	MQGFKLAIDGPAGAGKSTVCQKLSQKLGWEHIDTGAMFRALTLYLLENKIQIQNEQFLNKALTKVEIVYLDNKIFLNQEDVSLKIKNYIVEKDVSVIASLPAVRKKLLTLQKGICKKIPYLIMDGRDIGTVVIPDADLKIFLTANITQRALRKQEELKKKGTQMEIHDIIEQLKKRDYQDYHRKLSPLQRSSEALLLDTTKLSIDEVVMQIQDLINKKTSPCLK
B3QZH0	Phytoplasma mali (strain AT)	-	Rev-Uniprot	PubMedID: 18582369	MEYRNIKYGTKTERRNYSKMNYDIELPNLIEIQTKSFELFLKEGIKKILKDISPIESNNGDLKLYFDDFYLDKPKYNIEEAKNRDITYYAQLFAKARLENVLTKEIKESNILITELPLITPSGTFIINGTERVVISQIVRSSGIYFTKKFDSKIRYLAQLIPTRGAWIEYEQSNKDFLYAKLDRSKKIPLNKFICCLGFDTKEKIESTFGYNKFLDLSLKKDQILNINEAIIELHSKLHRGEKVPVDVAREFIFSKLFYAKKYDLLAVGRYKFNQKLDVLKRIKNTYLAKDLIDPETNEIFLSKKTFLNEEIIEKLKNKRNCFTFELVNADNNLENEINEEILTYANYNKDKILELYIKDNIINIKTGEILVEKDTLITEQVMNIIRKNGQFIHDKVSK…
B3QZH4	Phytoplasma mali (strain AT)	-	Rev-Uniprot	PubMedID: 18582369	MPRKFPLEKTRNIGIMAHIDAGKTTTTERILFHTGKIHKIGETHDGDSQMDWMKQEQERGITITSAATTAFWKEHRINIIDTPGHVDFTVEVSRSLRVLDGAVAVIDAKAGVEPQTETVWRQATEYKVPRIIFVNKMDKIGASFDYAVKTLYQRLGINASPIQLPIGSENEFKGIVDLLEMTGVEFLGTSDEKFKTIEIPEYMKELAQNKRIELIEKMANYDEELMMDYLNGKEITVEKLKNVIRQATLKADFFPVLCGSAFKNKGVKKILDAIIDYLPSPMDVSSIVGCNFENKEIIRKTSDNEPFTALAFKVMTDPYVGKLTFFRVYAGTIKTGSYVTNATKQVKERLGRLLQMHANSREEIKEVYAGDIVAAVGLKNTTTGDTLTSINDDIILESM…
B3QZH5	Phytoplasma mali (strain AT)	-	Rev-Uniprot	PubMedID: 18582369	MSSKVFLRDKVHVNVGTIGHVDHGKTTLTAAITKILSTKGLAENKSYDQIDKTKEEKERGITINTTHVSYETEKRHYAHVDCPGHADYVKNMITGAAQMDAGILVVSAYHGVMPQTREHVLLAGQVGISKLIVFLNKCDLVKEEEWIHLVEMEVRELLNEYKFDGDKTPFVRGSALKALEGTDVEGINKLLEVLDEYIEDPIRDVEKPFLMPVEGVHTITGRGTVATGRVERGKIKISEEVEIIGLKETKKAIITGLEMFKKELDFAQAGDNVGILLRGITRDQIERGQVLAKPGSLNAYHKFLSQVYILTQQEGGRHTAFFSNYRPQFYFRTTDVTGFIKLKKDVKMVLPGDRTELIVELNHPIAIEAGTKFSIREGGRTIGAGTVTEIIE
B3QZK4	Phytoplasma mali (strain AT)	-	Rev-Uniprot	PubMedID: 18582369	MLSNRKKIILKSIIENYSKEAKPVSSKLLTYTLHLNVSSATIRADMAELEKQGYLLKKNYNSSGRIPSFKGYNYYLNNLIKRNEEFIEMFSFVDKIIQKKSFTKEQLIKKVLELLSEFTSYTAIAIGSDILKTSKINKIDLIYLNYFELIILIVTDKGHVQHQNIVLNQKKDVNMLDIKKVIIILNDLLKGKFLFEATLIIQSDIVKKTIGKYINCEEQFIESFVEIFANFVDNNCYLSGVLNILNQPEFNNIEIIKKLINCLTKKELIKIMTIKKRLTFKFSDNIELIQLENFTIISIPYSINKYEKGQIAILGPYRMNYHKVIPLLEYLSVYLSNLYDLNN
B3QZM3	Phytoplasma mali (strain AT)	-	Rev-Uniprot	PubMedID: 18582369	MKLIVGLGNPGQNYQFTLHNIGFMMIDYLLNTIITDKKIVKKHNSYIYKANVGSNLVLFVKPQTYMNSSGHAVKKILNEYKIILNDLLVLSDDIYLPEGNYKLKLKGGHGGHNGLRNIIDCLQTKKFKRLKIGVSQDHNISLEDYLLTPIDDKKKLMVQKSFPIISNIIKNFIQDC
B3QZN3	Phytoplasma mali (strain AT)	-	Rev-Uniprot	PubMedID: 18582369	MQFDVEKIKFLRNKTQAGIMDCQKALINSKGDIDQAIIFLRKQGIKKASEITGKILGEGLTNVIIDNNEAVLYELNSETDFVAKNKIFLDLLNLLGKILLKETKPNMNIDEILNLKFEDKKIKDLLLEKTAIVQEKICLRKVIKVIKKDDENFGMYKHQNGFISVLVITKNSKKDVSEDIAMHIAANKPKFINKEQVDLETLNQEKSIIEAQVNKELGNEKTFNIKEKIIEGRLNKFIQNICLIEQSFVKNPEQKLRDYLKEKEVEIINYWRLEVGERI
B3QZS0	Phytoplasma mali (strain AT)	-	Rev-Uniprot	PubMedID: 18582369	MIIKKPKGTYDLLFDEISQWQELEKKVKFFFENYNYLEIRTPIIEYNEIFNRTATHSDMVNKEIYNFYDKKGRLIALRPEGTAGVVRSYIENKLDFNENLNKFYYLGSFFRYERPQKGRYRQFHQIGVEVLGDNTPFLDLEVIATVSEMLIFLGLKDFKIIINTLGDESSYKKYIKVFNDYIKKQDIFLCSLCKERLKKNSLRILDCKTCAQKNFLKSVPLITDYLNDFSKQRFDSVIKGLKFMKINFQICPHLVRGLDYYNHTVFEIILNSDSIGKRNSLGGGGCYDRLVEILGGHKTSGIGFALGTERLISVLKKYDLLEYSNNNQIDVYFLFLDSKLFFKSLFLVNQLRNAGIKTEINYRFLPFLKQLKKALKYNPKYFVILGEKEDKNNEISIKN…
B3QZV1	Phytoplasma mali (strain AT)	-	Rev-Uniprot	PubMedID: 18582369	MKIKIHNKTNISIKYLTKILKKIFFFVPERQNIHIIFITPLKMKKMNFYYRQKDYDTDVLSFINEIDKDSLGDIFINLKKAQKQSQNYNHSLSREVCFLATHGYLHLKGYEHHSKDELKKMLIIQEKMLKKVDLDKKIISKNKKNNND
B3QZW6	Phytoplasma mali (strain AT)	-	Rev-Uniprot	PubMedID: 18582369	MGLTNEKLASLIKKELALIINVSIRNNKIGFINVTEVKLTNDLSFANVYYVILNNQPEFLSLAAEIIEKNKSTIRMLLAKKIRNIRKIPELVFIYDTSLEYGNHIDNILKGINK
B3R068	Phytoplasma mali (strain AT)	-	Rev-Uniprot	PubMedID: 18582369	MKNSPTVEKLIESFTLLPGVGKKTAERYTFFLINQKNKNKILYLSKHLKELVNNIKSCNICGYITEKNICNFCSDSQRDHSTIMIVADNRDVYCFEKINHYHGLYHILGGLIDFSRCIKPENLNFNSLKDRLKTIKEIIIATNSTLEGEITATYSKKFLKKYLKDEKIKITKLAYGIPIGLDFNYLDEKTLCNAINNRNNFKGENE
B3R0E5	Phytoplasma mali (strain AT)	-	Rev-Uniprot	PubMedID: 18582369	MKGFKIAIDGPAASGKSTICKLIAEKLNCVHIDTGLMFRVITLYLIKNKVNWAQITEENYLKLLLNNCNIYYEKNHIYCNYQKMCLEIKLKRIEIDNKVSLVASLPFIRQKLLLLQQEIIKNNPYLIMDGRDIGTIVMPNADLKIFLTANIEQRILRRVNEFKSNKSVNELQKITNNIKLRDHKDFNRLISPLKKAEDAILLDTTDINIIETVNQIHNLILHKKKLLNQNEF
B3R0E7	Phytoplasma mali (strain AT)	-	Rev-Uniprot	PubMedID: 18582369	MISTNDFKTGQTIKFNNNLFQIVSFLHVKPGKGAAFVRCKLKNLRTGSIIDNTFNSGIKVELAFINKNKIQFLYIDGNKYIFINIANYEQIEIEKQKIKNKIKYLYEGIIVDVVIYNDYEILDINLPEKLNLTVTKTEFIEKKDVKTNYYKDATLETGLVIKVPLFIQQGEKIIVNTQTGLYVSRCNK
B3R0F8	Phytoplasma mali (strain AT)	-	Rev-Uniprot	PubMedID: 18582369	MENNKKENNKKENNLKILEETIKEVEKQFGKGSIFKLNSNNNQSIETISTGSMSLDIALGIGGYPKGRIIEIFGPESSGKTTLTLHAIAEAQKLGGNVAFIDAEHALDPKYAQAIGVNIDELVLSQPDSGEKALDIATSLIKSGSISLLVIDSVAALTPESELMGEMKDINVGLQARMMGKAMRIQSGIISKTNTVVIYINQLREKVGNFYGNPEVTTGGKALKFFCSLRLDIRRTAEKIKNNNDEIIGVKSNIKIVKSKVSTPFKTATVDIIYGKGISKIGEILDLAIDLNLIKRNGAWYNYKNENFAQGKENAKIFLQNNLEIYNFLEEQIRKKYKI
B3R0I1	Phytoplasma mali (strain AT)	-	Rev-Uniprot	PubMedID: 18582369	MIVFLKDLFNNPLLYENKKIFLKGWIRNCRFQKKLFFIDFNDGTFINDLQIVCKKDKNFFLEKIKKKLQIGASIEIEGFLVKNFKINDIFELEAEKINILGSSSFEYLIQPKNHSKAFLRKIPHLRLRTKIFGSVFRIRSAVFLAIHEFFKNEDFLLTNTPIITVNDGEGAGDLFQITTLNLEKLVLTKDKKIDYLKDFFGRKTFLSVTGQLELEALATSFNKVYSLGPIFRADNSNTIKHVAEFWMLEVEMAFSNLEKNMEIIERMLKKVVKSCLLTNQNDLKFLDENESPGLIKKLNEFIGLKSFPKIKYKEAMDILIKSGVDFEFKPFHGSDFYTEHEKYLTEVHFKSPVFIIDWPKEIKAFYMKINPDKKTVACVDLLVPFVGELVGGSQREENL…
B3R0L6	Phytoplasma mali (strain AT)	-	Rev-Uniprot	PubMedID: 18582369	MEKYNYIWEKILKEISKIYSDEVFNETFKNTKKVYKYENEIIFILAENEFIKNKIYKIYLSKINEISKSFFKENLNFKFITKKEIKEEKIDNTNYNIYNYGNLNKKYNFKNFIIGESNKFAFEMSKKISENKEIKINPLYIFGNVGLGKTHLLHSIGNKIIKNNKDKKVLYVKADEFIEDFINQLKEEKIENFKLKYRNIDVLLMDDIQIMSEAKRTQIEFFKLFDYLYLNNKQIVITSDKNTSELKNIMSRLISRFEAGLIIDIKKPDFKHRINILNQKMYEFEIKKIKINKEILELIASCFVNNIREMEGALLRLFNYIQTYSNEIDLNIAKEILKPLLKGKMNNFKNKSYKKEYLEKINIIISSFYNIEINELLGKKKHKKYTLPRHISMYLSKKL…
B3R0P2	Phytoplasma mali (strain AT)	-	Rev-Uniprot	PubMedID: 18582369	MIIEIITIFPKFFDSFFEHSIIKRAIKKNKIIFQVHDLRNYSNNKHNQVDDSPYGGGAGMLLKFPPFYECLKKIKKSFSKVILLSPQGTLLNQKMAFEYVNEIKHLIILNGNYEGIDARILNYIDAEISIGDYILTGGEIATIVLIDVLVRLLPGVINSESYLEDSHQKDLLKYPQYTKPKIYQNQKVPEILLSGNHKNIKDWRYNQSLKNTFFKRPDILKKINLTEKQQKILLEIKKKLKEG
B3R0P8	Phytoplasma mali (strain AT)	-	Rev-Uniprot	PubMedID: 18582369	MIFQKIQEFIAEQLSIDKNNIKLESDLKEDLGIDSIDAVGLIIKIEEFFKLEVSDETLQKFKNVKDILEYIQQHVDNYDYLEKK
P60554	Onion yellows phytoplasma (strain OY-M)	-	Rev-Uniprot	PubMedID: 14661021	MKLNKKGLLIVLSGPSGVGKATVRKALFEMTNHNFVYSVSATTRKPRPGEQDGKDYHFLTKEEFEKGIENNCFLEWAKFIDHYYGTPKKQIQDFLKQGKEVFLEIEVEGATHLRKKRIPNTVFIFLVPPEKKALYDRLKKRGTEQEANIAKRIAKANNEFHLAHKYDYIVVNDEVANAADRIIAIIRAEHAKTKRSIRNYLKILEDNGYAEQ
P61308	Onion yellows phytoplasma (strain OY-M)	-	Rev-Uniprot	PubMedID: 14661021	MQQLAKDILASLETKMTQAQEVMLKNFCDIRTGTANPNILDKITVNYYGAPTFLKTLASISVSEGNQLNIKPYDSTLIPNIKKVLLASNLGITPQTDGLVVRLVFPKPTEERRKALMKEVEQLAEKTKVAIRNVRREGNDKIKKVELTKDLETFYLNQIQTLTDKNIKLIEKHTTTKNTELLKA
P61337	Onion yellows phytoplasma (strain OY-M)	-	Rev-Uniprot	PubMedID: 14661021	MKITAEMIKDLRQKTHAGMKECHKALQQTEGNIEKAIVFLREKGIIKAAQKQGRATSEGITNIVFDGNNAFLYEINSETDFVSKNEHFQQLVKVLGEIILKNQLSNAKDLLAFNYQNKTVQELLLEKTSVLGENITLKRVLKVTKKPQESFGTYKHQGGRISVLVVLKNDCPSVSEDIAMHIAASKPQFLTPDKVDPTFLAEEKKILHKQTAKELSDKPAQMIEKIVENRLGKMLKDMCLSEQPFVKNADQKVKDYLKANNTDVVSYVRWEMGN
P61692	Onion yellows phytoplasma (strain OY-M)	-	Rev-Uniprot	PubMedID: 14661021	MSKNNLNETESKIEIEAKVVELLSNDKFKVELPNKKTIIAYVSGKIRINNIRILPGDKVRIELSPYDPTRARITYRFK
Q2NIG9	Aster yellows witches'-broom phytoplasma (strain AYWB)	-	Rev-Uniprot	PubMedID: 16672622	MIFEKIKDLIATQLSLDTSTITLDTRFKEDLGLDSLDALELVMEAEKTFQINISDATLQNFKTVQDIVFYITKNTS
Q2NIJ6	Aster yellows witches'-broom phytoplasma (strain AYWB)	-	Rev-Uniprot	PubMedID: 16672622	MTKTSNSSYLVILYYQYVPIKDPQTFRNQHFKYCESLGLLGRIIVAQEGINGTLSGPKEQIHKYIDQLKQDVRFCNTVFKIENVDAQVFPRLSIKVKPELVNLSLEEKVDLTKDKGAYLAPQEFLQALQEKDVLILDARNDYEYDLGHFRNAVNPNIRHFRDLPNWVKQNTHLLKNKKIVTYCTGGVRCEKFSTFLKKEGFVDVYQLEGGIISYGKHPETQGVLWDGQMYVFDQRIAVTVNQKEHVIVGKDYFDGTPCERYINCSNPQCNKQILCHEHNEHKYLGACSDKCSAHPQNRYLKKHNNKTS
Q2NIM1	Aster yellows witches'-broom phytoplasma (strain AYWB)	-	Rev-Uniprot	PubMedID: 16672622	MTQKEQGQGFIEVICGPMFAGKTESLIQRRNKALKLKKKILSFKPRIDDRYSVKEEIVSHNRNNIPAILIDKSKDILTFITPEINVVIIDESQFLDNDIIAIVDYLANCNIEVIISGLELDFCGKPFGPMPYLLAIADTVTKLTSICAISGGKANRTQRLIEGKPAQSNEPVVLVGGKEYHEPRCRKHHCLADIDKTKVNWKNFANQSK
Q2NIN2	Aster yellows witches'-broom phytoplasma (strain AYWB)	-	Rev-Uniprot	PubMedID: 16672622	MFSKIKGTHDLMLDKMVCWQKVENHIRTLFAKYHLQEIRTPIIEYRGVFDRAAQHSEMVSKETYTFTDKKGRFITLRPEGTAGVIRSYVENKLDKTSQLHKFFYYGPFFRYERPQKGRYRQFHQVGVEILGQSSPFLDVEVIFLAYKTLKSLGICDITVKINSLGCKTTYNNYLQVFKNYLQTHYQQLCPLCQERFEKNILRIWDCKNCNNEPFLKQAPRIFDHLVEDAKVRFLQVLEGLKQMNVNFELCHDLVRGLDYYTNSVFEIVYNNEQGHQAVLGGGGCYDNLVTLFRGSPSPGIGFALGMERLMSILATRSFCNKNILPSLDAFILVSEPQFFYQGLELATTLRHQGFSADLNYKFLSFSKSLKQALKKQPLYLLILGPKEFANNQITIKNTY…
Q2NIN4	Aster yellows witches'-broom phytoplasma (strain AYWB)	-	Rev-Uniprot	PubMedID: 16672622	MENIKLACSLETNQTYIIAVSGGVDSMALLHYLVAQKIKLQVVHFNHLTNSNTWKNKELVKNYCLQNSLGFHYFELNCPQKNFQAQARLLRQQKLMQIAAKHRTPFILTAHHLDDLAETILQKISRSSTLLGYSGMQIQTSWTDFIFLKPFLYIPKAKIISYAAFYKIPFLEDYTNQKLTYQRNQIRHQVIPYLKTQTSFLQNIQKYQQTLLQAYNFIRKQTLLFLTKHTNHSCNQPNSIALAPFLNLDLVIQKDIILLLLEQKNITQSFIFIQNIIKGINNPYKPNLSWHLNSDWHLIKDYKHIKLMNPALPLPFALTKPLLCVSTCNLCLVCVCPLIETLNYNSQKVSFPLKVRLRQPKDTLKFSFGTKKLKKFLIEKKVPLTQRNNLWLVVDNLDN…
Q2NIQ6	Aster yellows witches'-broom phytoplasma (strain AYWB)	-	Rev-Uniprot	PubMedID: 16672622	MTLNKKTNNENSSKTTPKLSKKTDFQNDFASKNYVFNPQDKVFQIAQVFGITSAVLIKKLLQLGLKADVNQTLEKDIVELLAKEYNIKVIEPQKEQTPPQLQPQKPPLTKSKLQAKPNQKLNLQKTPPIVTIMGHVDHGKTTLLDAIRKTRVVDQEFGGITQHIGAYQVEYQGNKITFIDTPGHEAFDKMRARGAKITDICILVVAVDDCVKPQTLEALKHAQKAQIPIIVALNKVDKPNNKTQQIMQELSSYDLLPEEWGGTTPYIAISALKREGLEKILEIILLFSEIQNLQTNPDQKAKGTVIEASLDKSLGPVATFIISDGNLKVGDIVVAGTSYGKIRSMEDENKKTPTKALPSQPVRVSGLKEVPQAGDIFYAVSNEKQARQIVSEKKTKTKE…
Q2NIQ9	Aster yellows witches'-broom phytoplasma (strain AYWB)	-	Rev-Uniprot	PubMedID: 16672622	MKLIVGLGNPGKKFLNTRHNIGFVVVDSFLSQNKYQTLKEDTNAHIYQINFNNHQTLLIKPQTYMNLSGEVVKKIINKYRIKIENILVIVDDIYLDEGKLKLKMQGGHGGHNGLRNIIDRLCTKQFKRLKIGVSLDSCMPLDQYLLTPVNASSQKNILKNIDIINKIIFNFIQDVDFNILMNGYNSKH
Q2NIY4	Aster yellows witches'-broom phytoplasma (strain AYWB)	-	Rev-Uniprot	PubMedID: 16672622	MFISFEGCEGTGKTTHSSYLFEKLSKKYSCVLTKEPGGGLFNEVIRNILLHSYNKQIDFHTEALLFAADRAEHLSKLIIPALQQNKIVICDRYLDSTIAYQVYARGLSKDFVLNINNLALNYMPNITFYLDLDPKIGIQRVKQFRPKEINSFDLQKLSFHKKVRKGYLDLYQKDQQKRIFLIDASKSLEKIYNIIEQKLKEVFQIDL
Q2NIZ2	Aster yellows witches'-broom phytoplasma (strain AYWB)	-	Rev-Uniprot	PubMedID: 16672622	MNGFFLVNKPEKMTSHDVVFQIKKKFHFDKVGHTGTLDPLASGLLIVCVGKATKLAFLFDKLSKTYQGTFLFNKHYDTLDVKGKLLDTKNIPLNDFAIQTSFASFHQKKYWQIPPMFSAVKIKGQKMYRLARQNQVVDIPPREVFIHHFEKKSLFCHDQVDFLVHVSKGTYIRSLARDLALQLNTYGALLRLQRTAIGTHLLQNAKTIENLELNDLILDSIFFASYDELILNDYLIKLVKNGTYLDQRQIITQKPFIVKDSNKNFVAYYDILDENKYYPRYFF
Q2NIZ4	Aster yellows witches'-broom phytoplasma (strain AYWB)	-	Rev-Uniprot	PubMedID: 16672622	MHMRSFKIAIDGPAGSGKSTISKKLSQKLGWNHIDTGAMFRALTLYLLENEVSWHNEKSLNQILDKINLSYSCNKIFLNQEDVSLKIKSLDVEKHVSSVALIPGVRTKLLKLQKEICANTPNLIMDGRDIGTVVMPDANLKIFLTANITKRALRKQQEDAQNGKITDITQIMKQLKERDHKDYHRHLAPLSKALDAILLDTTELSIDELIAKITTLIEKKRRA
Q2NJ01	Aster yellows witches'-broom phytoplasma (strain AYWB)	-	Rev-Uniprot	PubMedID: 16672622	MKTMKRVKTVATRLSDFGKWYTDICLKAELIAYSEAKGFIIYLPYGYALWENIQKHLNCTLQKTGHQNVYFPLVFPEKLFHKEKEHIQGFSPEAAMITTTGKKNLSEKLVIRPTSEILFSQYYSKTITSYRDLPKLYNQWCNVVRWEKTTKPFLRGKEFLWQEGHTVHATEQEAMQQTLSILDIYQKLGKDLLALPFVCGKKTETEKFAGALITYSIEALMHDGQALQAGTSHYLGIIFAKSFQIQFQDCDNQKKYAHQTSWGVSTRLIGALIMVHSDDEGLVLPPYVAPMQIVIIPLQTQDESVKQVSENLFSILQKNYRVHLDLQDKTAGWKFSQYELKGVPLRIEIGKRGLENDEVTIFQRYNFAKQNIKIKDFPSQIPQLFETMHNNMYQKALQH…
Q2NJ15	Aster yellows witches'-broom phytoplasma (strain AYWB)	-	Rev-Uniprot	PubMedID: 16672622	MGYHNVKYGKKAQRRNYSKTIYDVDLPNLIEIQNQSFDWFLKHGIKELLQDFCPIESYNGDLKIHFDDYFLTPPKYSIEETKIKDISYVAQLFVKTTLENVLTGETKQSNILLTELPLMTSTGTFIINGTERVVVSQIVRSASVYFAGNFDIKLNRTIYSGQVIPSRGAWIEYEEGSKEILYAKLDRSKKIPLSNFIYALGFDSKEAIENVFGKSAILDSVFDKETDMDSDNALVELYSKIRQGEKVPVDTARDFIRTRLFDQKKYDLAKVGRYKFNKKLDVLTRAENTYLACDFVNPENQEIMIAQDELLTKEKIAILKQNRHFLLQEIFDAKHNLENETDEEILAYKKYPQKNELFTKTNIINSRTGEVLVAKDTLVNDDIINHLRHNIHTLDEKVS…
Q2NJ19	Aster yellows witches'-broom phytoplasma (strain AYWB)	-	Rev-Uniprot	PubMedID: 16672622	MARQFSLEKTRNIGIIAHIDAGKTTTTERILFHTGKIHKIGETHDGASQMDWMEQEQERGITITSAATTAFWKNHRINIIDTPGHVDFTVEVSRSLRVLDGAVTVIDAQAGVEPQTETVWRQASEYKVPRVIFVNKMDKVGADFAYAIETLKQRLGVHASAIQWPIGSENDFNGIIDLVEMNAFEYDNTSQETGKVVSIPSDLESITQTKRKELIETLSTLDEELMIYYLEEKPISSEMLKNSIRKATLQASFFPVLCGSSFKNKGVVKMLDAVVDYLPAPCDVAAIVGFDSDNQEIVRTGLDEEPFTALAFKVMTDPYVGKLTFFRIYSGSVKAGSYVTNTTKGTKERFGRLLQMHANSREEVKEAYTGDILAVVGLKATTTGDTLASEGQTIILESM…
Q2NJ20	Aster yellows witches'-broom phytoplasma (strain AYWB)	-	Rev-Uniprot	PubMedID: 16672622	MANEKFIRNKTHLNVGTIGHVDHGKTTLTAAITQVLSARGLAKSRAYDQIDNAPEERERGITIKTSHVEYETEKRHYAHVDCPGHADYVKNMITGAAQMDAAILVVSGADSVMPQTREHILLARQVGVPKIVVFLNKCDLSPDEQILELVEMEVRELLSQYDFPGDDIPVIRGSALKALEGDAHYVAQVNKLIETLDTYIEDPVREVDKPFLMPVEDVFTITGRGTVVTGRVERGQVKAGDEVEIVGLKETRKTIVTAVEMFKKDLEFAQAGDNVGALLRGINREDVQRGQVLAKPGSVKPHSKFIAQVYVLTKEEGGRHTAFFSQYRPQFYFRTTDITGVVELQGDVKMVMPGDNAELVVTLNNPIAIEEGTKFSIREGGKTVGAGSVSKLLN
Q2NJ23	Aster yellows witches'-broom phytoplasma (strain AYWB)	-	Rev-Uniprot	PubMedID: 16672622	MIYDSIVIGAGHAGIESALILAKKHNTLLITGSLKQVASLPCNPSIGGPAKGVVVREIDALGGIMAKATDLAQIQIKMLNSSKGPAVRALRAQIDKLEYPQIILEILQNTPNLTLLEGLVNNLIIQKNQVQGVCLIDGRKINAKTVIITTGTYLASQILIGDTKKASGPNGVPTTYGISTQLKEIGFEVIRLKTGTPPRVKKNSIDYSQTKIQMGDNLEQTFGFLTPQTTKRPQEPCFLTHTNQTTHQVIRKHLNQSAMYGGYVEGIGPRYCPSIEDKVVRFCDKNSHQIFIEPESLYLNEMYLQGLSTSMPQHVQHEILKTIPGLQNAKITKYAYAIEYDAFNPNQLKHSLETKKIQNLFLAGQMNGTSGYEEAACQGLMAGINASLKLQNKPPFVLK…
Q2NJ28	Aster yellows witches'-broom phytoplasma (strain AYWB)	-	Rev-Uniprot	PubMedID: 16672622	MKDASWRDHCTMGCSLFFLALICGSIIGYFLYSFFNQKKLEEKKQAFDNKLKEKEKDLQKREQEMMRNAKIEIASLRQKLELDLEQRTNTIVDLESKNNRREELLNNRTESLNKREEHLDSEKQIISHTKKNLEQQIKEQETILNTQKQQLEKIASLTQDQARQIIMKETRDQTTYEMMSYIKQEEEKAKSEASKKAKTLLVLAMQKYSGDITGEKNISVVNIPNEDMKGRIIGRQGRNIKSLEVLTGVDLIIDESPCTVILSSFDPIRREIAKKTLEFLVSDGRIHPSRIEKALETSTIEVDNFIKEMGEEATFITKIGEVHPDLIKILGKLHFRISYSQNVLKHSLEVAFLAGKLASEIGENEILARRAGLFHDIGKALDHEMEGSHVEIGVSIASK…
Q2NJ31	Aster yellows witches'-broom phytoplasma (strain AYWB)	-	Rev-Uniprot	PubMedID: 16672622	MINTNDFKTGKTIKFNNQIYQILEFLHVKPGKGSAFVRTKLRNLRTGSVIDYTFNAGIKVQPALITKIKMQLIYVLEDNYIFMNTQNYEQLEINKYQLKDFLKYLYEGLLVDIIFYENDEIVGISLPEKISIKVAYTEPGAKGDTKTNSLKDATLETGLVIKVPLFINIGEKIIINTETGLYLSRDNNK
Q2NJ78	Aster yellows witches'-broom phytoplasma (strain AYWB)	-	Rev-Uniprot	PubMedID: 16672622	MSILLEKIKTLPPNPGCYLFKNTKDTIIYVGKAKNLKKRVQSYFTKRNNLKTAMLIEETQDFFYIITNNEQEALILEANLIKTHTPKYNFKLLDDKTYPYIEITKEKHPQLKISRFKQIPPGKIIFGPYPNLKSTKETLKLLHLLYPLRRCQLASKKPCLHFHINQCLGACAGKTINYKPNIDAITKFLKGNIKDILKKLHHLMQKASEKMFYEKAQEYRDIIDSIKQTTKKQLISNQKLKNCDIFAYAFNQDQIAIQILKIRQGNIVDSYRSVFSYVGFVCENILTYLNCYYQKNIKPDIIITGKNQDENILQQTITNQTLLEQILQTKVNIYHKGDKKKLFLLALKNAQNDLSHNNLIYQSKDQKIQEALNKLAIIFNKDIKRIDVFDNSQLFGKAF…
Q2NJG9	Aster yellows witches'-broom phytoplasma (strain AYWB)	-	Rev-Uniprot	PubMedID: 16672622	MIIEIITIFPSFFKSFCETSIIKRALEQKKVQIKIHDLRIYSSNKHNQVDDSVYGGGVGMLLSFPPFFDCLQKIKTPQSKVILLSPQGQIFNQIHATNFAQKETHLIILCGNYEGVDARILQYIDAEISIGDYVLTGGEIAATVLVDAITRLIPGVIKEQSYLEDSHQQGLLKYPQYTRPQNYFNHVVPTILLSGNHAKIRSWRQKESLKKTLQKRPDLLENKKLTLEQTKLLKEIKQELQK
Q2NK15	Aster yellows witches'-broom phytoplasma (strain AYWB)	-	Rev-Uniprot	PubMedID: 16672622	MIIKIHNQTSFCIKPFKSLLIKMFLPIKEKKIMHLIFVTNEKIQELNSFYRQKNYPTDVLSFHNDLTFFAGLEDNSLGDVFISFPKAQEQAKTFKHSLEREIAFLAVHGFLHLKGYQHRTEEEFQIMLALQEKILQKVGLNLDKTK
Q2NK66	Aster yellows witches'-broom phytoplasma (strain AYWB)	-	Rev-Uniprot	PubMedID: 16672622	MFLEKEQDNLDNLKTQTKELHKDYTECQNCQKEETQTTNKDNQKEDETFKNQPNKTKQTNTKQQKHLSKESSHQQITKLQTQIKELQQKLSQQKKTFDEGLLKNQAEFINFKKRAQTQKENELKYASSNFINNLLMPLEQLEKVIDMPTQNELLQKYLLGFKLLQKQIKKVLQDEGVEEIEALNKPFDPTFHHALETVCDFEKPDKTNLAVLQKGYLYKKRILRPTLVKVNEWSDKNEKNE
Q2NK67	Aster yellows witches'-broom phytoplasma (strain AYWB)	-	Rev-Uniprot	PubMedID: 16672622	MMNMLSDRKKLILKAVVENYSQKRQPVGSKMLTYLPYLKFASATIRYDMVQLEKEGFLQKNHTSSGRVPSFKGYVYYLNHLLTRDHDVACMFESIDKVIQKKRFCKGQVIKEALNLLNNLTNYTTMAIGSDIFNNSKITKIDFIPLNSAQAVILIITDKGNVQHQNISLEQTKEISIYDLKDVVQVVNDLLKDKFLSEAAHIIQSDFFKKTIAKYICFQEQLIALFMEAFSSFASENLYFSGVSKMLEKPELNNPEIIKKFMGLLERKELLKIMLNQDSLSFKFSDGLQLTPLKDCMILSIPFDVNPNEKGRIAVVGPSWMKYPKVIPILEYLAVHLSKLNDQE
Q6YPH3	Onion yellows phytoplasma (strain OY-M)	-	Rev-Uniprot	PubMedID: 14661021	MKISIKDIFQKPELFYQKKIVLNGWVRNCRYQKKLIFIDLNDGTFLENLQIICKETKTKNIETAAEITEFHENQKVNTKNESPNNINLEKLKEMLQIGASLQVEGILKATNNPQTPFEISAQNVSLLGASDFSYPLQPKKHSKAFLRQISHLRVRTKLFGAVFRIRNTAFFALHSFFQKKGFFHINTPIITANDGEGAGELFQLTTLNLEALPQTKNIPNASKLADETISKNEIDYQKDFFGKKVFLTATGQLEAEAMALGLNKVYTFGPTFRAEKSNTPRHAAEFWMLEPEMAFCNLSQNLKVAQEMLQFVIAKCLEQNYQDIEFLDKTEKNCLIEELKNISEEKEFLTVKYEQALEILQKSNTKFENPLFYGADLATEHEKYLTETHFKKPVFIVDW…
Q6YPM0	Onion yellows phytoplasma (strain OY-M)	-	Rev-Uniprot	PubMedID: 14661021	MFLEKDQDNLDNLETQAKELHKDCKECKNCQKEETKTTNKDNQKEDETVKNQSNQSNQSNQTKQTNTKQQKHQPKENSHLQITKLQTQIKELQQQLTQQKKSFDEELLKNQAELINFKKRAQTQKANELKYASSNFITNLLMPLEQLEKVIDMPTQNELLQKYLLGFKLLQQQIKKVLQDEGVEEIEALNKPFDPALHHALETVCDPKKPDKTNLAVLQKGYLYKKRILRPTLVKVNEWSDKNDKNE
Q6YQD4	Onion yellows phytoplasma (strain OY-M)	-	Rev-Uniprot	PubMedID: 14661021	MENIGIDLVEIKKIKKIGKDILAARILSSEEHQIYQIIQNPQSQLTFLAGRWASKEALFKAFQTPQKIDPTCQNYCNWSILNDKKGAPYVKNNTCTTFFNPILISITHTDNYALALVIVKKLPQSTS
Q6YQX5	Onion yellows phytoplasma (strain OY-M)	-	Rev-Uniprot	PubMedID: 14661021	MWNLYFLKLLIDVLNIKVKNFRIIKKMKRKYILKKESEITPVFKSKKRYGNSLFIIYYVKQTAFPHFKFALSVGKKYGKAHERNLIKRRLRAIIRSVSPCLNPKMFFVIVIKAQAKNLTFQQLKTFFLQFATKTRILLSNK
Q6YR70	Onion yellows phytoplasma (strain OY-M)	-	Rev-Uniprot	PubMedID: 14661021	MKTIITNKKAFYDYSLEKKKYQAGIKLLGSEVKSIRIGKINLLNSYIHIKNEEAFIVNMTILKYPFSCCLAYDENRTKKLLLQKHEIIQIKNKIKTEKLSVIPLKVYFNKNLVKLEIALSKGKKQHDKRNALKDFDAKLRIQKTLKNFNQKQ
Q6YR87	Onion yellows phytoplasma (strain OY-M)	-	Rev-Uniprot	PubMedID: 14661021	MKTIKLACSLDANQTYIIAVSGGVDSMALLHCLVAQKIKLQVVHFNHLARPNVWKDKELVQSYCLQNSLCFHYFELNCPQKNFQAQARLLRQQKLMQIATKHQTPFILTAHHLDDLAETILQKITRSSTLLGYSGMQIQTSWQDFIFLKPFLYVPKAKIISYAAFYQIPFLEDYTNQNFTYQRNQIRHQVIPYLKTQTSFLQNIPKYQQTLLQAYNFIRKQTLLFLTKHTNHSCNPPNSFALAPFLNLDLVIQKDIILLLLEQQNITKSFIFIQNIIKGINNPYKPNLSWHLNFEWHLIKDYKHITLMSPAPPLSFALSKPLLCVSTCNLCLACISPSLQSLNYNPQKVSFPLKVRLRQPKDTLKFSFGTKKLKKFLIEKKVPLTQRNNLWLVVDNLDN…
Q6YRK0	Onion yellows phytoplasma (strain OY-M)	-	Rev-Uniprot	PubMedID: 14661021	MLDRLKIIKQKYQDLQKLLLNEQNINQKIDILKNLSKLEPTVELFNRYLNLETEFTQIQTILKTQQDQELLLLAHQEKDTILSEKKTTLDQLKILLLPQDPFDKKNVVLEIKGASGGNEANLFAADLLRTYVKYAESKKWKVEILNLNPSIKGGLSSVELLISGKNIYSFLKYESGVHRVQRVPATEAQGRIHTSTAVVLVVPEAEELELKIDWHDIRTDTFNSSGPGGQSVNTTKSAVRLTHIPSGISVACQEGKSQHENKDKAFTILKTRIYNQMLTAKQEEENKHRKNLVGTGERSEKIRTYNYPQNRITDHRIGLTLQKLDIIMEGKLDLVIEPLIHEAQKEQLAQS
Q6YRL3	Onion yellows phytoplasma (strain OY-M)	-	Rev-Uniprot	PubMedID: 14661021	MNNYNKIWEIILNELSKIYSDEVFKETFSNIKKINQIEEKIIISVETEFIKNKIYKMYFEKIKKITKLKFEEKIIIEFVSEKNKKNSNFDDEKKHFENLKEKLENENQTYFSKIENNENNDEFQNNKYFETIEKEQIETKTDNDKNVEIENRKISFNKYNYGNTNPKYSFDNFVVGKSNNFAFKIAKKIAEEKKVTTNPLYIFGKAGIGKTHLIQAIGNHILKKTHSSKKVLYVKADGFIEEFTNQLRKAKMEDFNEKYRDIDLLLVDDIQIMAGATRTQMEFFKLFDYLYLNQKQIVITSDKQASELKNIMSRLTSRFEAGLMVDIQSPDFNHRLNILKKKILEFEPQNPLKIKKDVLDLIASSFVNNVREMEGALLRLLNYAQTFGYDIDINIANEA…
Q8G8D1	Onion yellows phytoplasma (strain OY-M)	-	Rev-Uniprot	PubMedID: 12426107	MKLRICELVINKTLITKTKIETILETKKKAIQNYAYILHDKDIYQNEKEAQLNGKKVGDIKAPHWHIYLRFNYSQDTKHISQWFNTQENFVSKIKGRFSDALMYMIHANRLDKHQYDEKEVVSNFDWKSEAQQDIFNRKYKMDARLKDILLKIHSGEIKEYNINDNINILENNIYATAIEKAFKFRIRDLKKKVRQMECIFITGLSGSGKSTLAKKIAEDKNYEAYISSGSNDILDDYCGEECIILDDLRSNCLGLSDLLKMLDNNTASSVKSRYKNKVLECQLIIITTVKSIDDFFEDIFRKDESIIQLKRRCKLHIKIDSKYIYYSVWNPIEMKYDLIEKKPNNLLNDFQIKSLSKKEAKDYIKSISNIDLDKDC
Q9KJU0	Peanut witches'-broom phytoplasma	-	Rev-Uniprot	https://www.uniprot.org/uniprotkb/Q9KJT8/publications	MQEFMNFEECSKQNTNNCKQHEKNIDENNCSCKEKKVQSKKVSSDHSSSEDNASSDINSNKAETLTLNCGDQSDNKNSISDIESNKFIPNENDFQMLKKQLNDLKAENVNLKRDLQEAHQQRTNDNLKYLADFDNFKKRITVQTNREIKYALTDFIKNILIPLEQFEKVLEMPKVDDSVKSFLLGFKMIHKQVKDILQKEGVEEIKALGVKFDPNFHYALEKISDLKQPNGINVLVLQKGFLYKDLVIKPAMVKVNEWSDKNND
B1VAB8	Phytoplasma australiense	-	Rev-Uniprot	PubMedID: 18359806	MLSDRKKIILKAVVESYSQKRQPVGSKSLIHLPELQFSSATIRYDMLKLEEEGFLKKNHTSSGRIPSFKGYTYYLTHLLTRDYDAANSFPLIDKVIQNKTFHKNKVIKEAIKLLNSLTSYTAMAIGPDVFNNSKISKIDFIPLNHKQALILIITNKGDVQHQNISLDQTKEISIYDLKDIVKIISDLLVGKYLSEAVKIIQSDFVKQTIAKYIRFQEQLIALFIEAFSSFASENTYFAGISEMTKKKEFSDLELIKKIMNLLERKELLKILLNQEGLSFKLSDELQLTPVKDYMILSIPFAIDANEKGTIAILGPSWMKYPKIIPLLEYLSIHLSKLNQE
It includes: SequenceID, the UniProt assigned protein name; Organism, phytoplasma to which the protein belongs to; Dataset, - = negative dataset; Source, if a scientific pubblication is available from UniProt database; AA sequence, amino acid sequence of the corresponding protein.
