# Supplementary material for: Definition of the effector landscape across 13 phytoplasma proteomes with LEAPH and EffectorComb
Source: NAR Genom Bioinform. 2024 Jul 30;6(3):lqae087. doi: 10.1093/nargab/lqae087 (PMC11287381; doi:10.1093/nargab/lqae087)
Supplement: lqae087_Supplemental_Files [file lqae087_supplemental_files.zip › Additional_table2.xlsx]

## Sheet: Additional_table2
Additional Table 2: Selected phytoplasma proteomes.
Organism	Source	Proteome_ID	Proteins	n_Host_Plants	Source
CaPoryzae_strainMbita1	Uniprot	UP000070069	410	3	https://doi.org/10.1111/epp.12808
CaPoryzae_strainNGS-S10	uniprot	UP00024934	392	3	https://doi.org/10.1111/epp.12808
CaPphoenicium_strainChiP	uniprot	UP00023867	528	17	https://doi.org/10.1111/epp.12808
CaPphoenicium_strainSA213	uniprot	UP00003708	327	17	https://doi.org/10.1111/epp.12808
CaPpruni_strainCX	uniprot	UP00003738	549	13	https://doi.org/10.1111/epp.12808
CaPasteris_strainM3	NCBI	CP015149.1	485	16	https://doi.org/10.1111/epp.12808
CaPmali_strainAT	Uniprot	UP000002020	448	14	https://doi.org/10.1111/epp.12808
CaPziziphi	NCBI	CP091835.1	677	1	https://doi.org/10.1111/epp.12808
CaPasteris_strainAYWB	Uniprot	UP000001934	690	16	https://doi.org/10.1111/epp.12808
CaPasteris_strainOY-M	Uniprot	UP000002523	730	16	https://doi.org/10.1111/epp.12808
CaPaustraliense	Uniprot	UP000008323	633	14	https://doi.org/10.1111/epp.12808
flavescence dorée	NCBI	CP097583.1	498	22	https://doi.org/10.1111/epp.12808
CaPtritici	JGI	2568526557	536	1	https://doi.org/10.1111/epp.12808
It includes: Organism, phytoplasma from which to retrieve the proteins; Source, database containing the protein sequences; ProteomeID, id of the proteome in the corresponding database; Proteins, number of proteins in the proteome; n_Host_Plant and Source, number of corresponding host plants from EPPO database (sometimes the number of hosts can be higher of the one reported because EPPO define as …
