# Supplementary material for: Definition of the effector landscape across 13 phytoplasma proteomes with LEAPH and EffectorComb
Source: NAR Genom Bioinform. 2024 Jul 30;6(3):lqae087. doi: 10.1093/nargab/lqae087 (PMC11287381; doi:10.1093/nargab/lqae087)
Supplement: lqae087_Supplemental_Files [file lqae087_supplemental_files.zip › Additional_table3.xlsx]

## Sheet: Additional_table3
Additional Table 3: Features description.
Feature_category	Feature_name	Feature_description	Software	Software_reference	Parameter_used
seq_property_sec_mode	sequence length	protein sequence length in AA	script	Python3.8	-
seq_property_sec_mode	signal peptide	D-score from SignalP 4.1	SignalP 4.1	https://doi.org/10.1007/978-1-4939-7015-5_6	-f long -s notm -t gram+
seq_property_sec_mode	transmembrane domain	number of predicted transmembrane domain	TMHMM 2.0	https://doi.org/10.1006/jmbi.2000.4315	default
seq_property_sec_mode	aa in tr domain	number of AA in the predicted TM	TMHMM 2.0	https://doi.org/10.1006/jmbi.2000.4315	default
seq_property_sec_mode	first 60 aa	if the TM is predicted in the first 60AA of the protein sequence	TMHMM 2.0	https://doi.org/10.1006/jmbi.2000.4315	default
seq_property_sec_mode	prob N-in	probability that the N-terminal of the predicted TM is on cytosolic side of the membrane	TMHMM 2.0	https://doi.org/10.1006/jmbi.2000.4315	default
seq_property_sec_mode	mTMR	possibility of mispredicted TM domain because the prediciton is in the first 60 AA of the sequence	TMHMM 2.0	https://doi.org/10.1006/jmbi.2000.4315	default
seq_property_sec_mode	IDRs	length of predicted Intrinsically disordered region	MobiDB-lite 3.0	https://doi.org/10.1093/bioinformatics/btx015	default
infection_domains	CAMP_PHOSPHO_SITE	occurrence of the domain in the protein sequence	Prosite 1.86	https://doi.org/10.1093/bib/3.3.265	-d /path/to/prosite_db (available on github repository Giulia-Calia/LEAPH)
infection_domains	PKC_PHOSPHO_SITE	occurrence of the domain in the protein sequence	Prosite 1.86	https://doi.org/10.1093/bib/3.3.265	-d /path/to/prosite_db (available on github repository Giulia-Calia/LEAPH)
infection_domains	CK2_PHOSPHO_SITE	occurrence of the domain in the protein sequence	Prosite 1.86	https://doi.org/10.1093/bib/3.3.265	-d /path/to/prosite_db (available on github repository Giulia-Calia/LEAPH)
infection_domains	MYRISTYL	occurrence of the domain in the protein sequence	Prosite 1.86	https://doi.org/10.1093/bib/3.3.265	-d /path/to/prosite_db (available on github repository Giulia-Calia/LEAPH)
infection_domains	AMIDATION	occurrence of the domain in the protein sequence	Prosite 1.86	https://doi.org/10.1093/bib/3.3.265	-d /path/to/prosite_db (available on github repository Giulia-Calia/LEAPH)
infection_domains	ASN_GLYCOSYLATION	occurrence of the domain in the protein sequence	Prosite 1.86	https://doi.org/10.1093/bib/3.3.265	-d /path/to/prosite_db (available on github repository Giulia-Calia/LEAPH)
infection_domains	ASPARAGINE_RICH	occurrence of the domain in the protein sequence	Prosite 1.86	https://doi.org/10.1093/bib/3.3.265	-d /path/to/prosite_db (available on github repository Giulia-Calia/LEAPH)
infection_domains	LEUCINE_ZIPPER	occurrence of the domain in the protein sequence	Prosite 1.86	https://doi.org/10.1093/bib/3.3.265	-d /path/to/prosite_db (available on github repository Giulia-Calia/LEAPH)
infection_domains	MICROBODIES_CTER	occurrence of the domain in the protein sequence	Prosite 1.86	https://doi.org/10.1093/bib/3.3.265	-d /path/to/prosite_db (available on github repository Giulia-Calia/LEAPH)
infection_domains	RGD	occurrence of the domain in the protein sequence	Prosite 1.86	https://doi.org/10.1093/bib/3.3.265	-d /path/to/prosite_db (available on github repository Giulia-Calia/LEAPH)
infection_domains	TYR_PHOSPHO_SITE_1	occurrence of the domain in the protein sequence	Prosite 1.86	https://doi.org/10.1093/bib/3.3.265	-d /path/to/prosite_db (available on github repository Giulia-Calia/LEAPH)
infection_domains	TYR_PHOSPHO_SITE_2	occurrence of the domain in the protein sequence	Prosite 1.86	https://doi.org/10.1093/bib/3.3.265	-d /path/to/prosite_db (available on github repository Giulia-Calia/LEAPH)
sequence_motifs	CLUMP0	occurrence of CLUMP in the protein sequence	MOnSTER	https://doi.org/10.1101/2023.07.03.547457	nb_distances = 6
sequence_motifs	CLUMP3	occurrence of CLUMP in the protein sequence	MOnSTER	https://doi.org/10.1101/2023.07.03.547457	nb_distances = 6
sequence_motifs	CLUMP5	occurrence of CLUMP in the protein sequence	MOnSTER	https://doi.org/10.1101/2023.07.03.547457	nb_distances = 6
sequence_motifs	CLUMP6	occurrence of CLUMP in the protein sequence	MOnSTER	https://doi.org/10.1101/2023.07.03.547457	nb_distances = 6
sequence_motifs	CLUMP7	occurrence of CLUMP in the protein sequence	MOnSTER	https://doi.org/10.1101/2023.07.03.547457	nb_distances = 6
sequence_motifs	CLUMP8	occurrence of CLUMP in the protein sequence	MOnSTER	https://doi.org/10.1101/2023.07.03.547457	nb_distances = 6
sequence_motifs	bin1	occurrence of all the CLUMPs in the first bin off the protein sequence (corresponding to 25% of the sequence)	script	Python3.8	-
sequence_motifs	bin2	occurrence of all the CLUMPs in the second bin	script	Python3.8	-
sequence_motifs	bin3	occurrence of all the CLUMPs in the third bin	script	Python3.8	-
sequence_motifs	bin4	occurrence of all the CLUMPs in the last bin	script	Python3.8	-
It includes: Feature_category, the raw category to which features belongs; Feature_name, exact name of the feature as it is include in the model; Feature_description, a short description of what the feature represents; Software, the software/tool used for the predictions; Software_reference, the reference publication or the programming language version; Parameter_used, when a specific tool is use…
