# Supplementary material for: Definition of the effector landscape across 13 phytoplasma proteomes with LEAPH and EffectorComb
Source: NAR Genom Bioinform. 2024 Jul 30;6(3):lqae087. doi: 10.1093/nargab/lqae087 (PMC11287381; doi:10.1093/nargab/lqae087)
Supplement: lqae087_Supplemental_Files [file lqae087_supplemental_files.zip › Additional_table4.xlsx]

## Sheet: Additional_table4
Additional Table 4: DOME reccomendations.
DOME	Version	1
Data: Proteins Training	Provenance	Uniprot (release 2022_01). 479 proteins total. Npos = 184, Nneg = 295. B3R0L2, C0H5W6, Q2NJQ2, Q2NJA6, Q2NK94, X5IFG3 experimentally validated.
	Dataset splits	80% training 20% test for 5 times for each included model (total 4 models)
	Redundancy between data splits	No
	Availability of data	Yes, URL: https://github.com/Giulia-Calia/LEAF/tree/main/datasets. GPL-3.0 license
Data: Proteomes	Provenance	Uniprot release 2023_01 (UP000001934, UP000002523, UP000008323, UP000002020, UP000070069, UP00024934, UP00023867, UP00003708, UP00003738), JGI August 2023 (2568526557), NCBI-GeneBank August 2023 (CP097583.1, CP091835.1, CP015149.1)
	Dataset splits	No
	Redundancy between data splits	No
	Availability of data	Yes, URL: https://github.com/Giulia-Calia/LEAF/tree/main/datasets. GPL-3.0 license
Optimization: Random Forest	Algorithm	Random Forest
	Meta-predictions	No
	Data encoding	Global features (numerical discrete, numerical continuous, cathegorical-one-hot-encoded)
	Parameters	max_features:[log2, sqrt], criterion:[gini, entropy, log_loss], n_estimators: [50, 75, 100, 1000, 50000]
	Features	30
	Fitting	5 < f < 100, p < Npos+Nneg
	Availability of configuration	Yes, model.pkl. URL: https://github.com/Giulia-Calia/LEAF/tree/main/models. GPL-3.0 license
Optimization: XGBoost	Algorithm	XGBoost
	Meta-predictions	No
	Data encoding	Global features (numerical discrete, numerical continuous, cathegorical-one-hot-encoded)
	Parameters	max_depth: range(2, 10, 2), n_estimators: range(60, 240, 60), learning_rate: [0.1, 0.01, 0.05]
	Features	30
	Fitting	5 < f < 100, p < Npos+Nneg
	Availability of configuration	Yes, model.pkl. URL: https://github.com/Giulia-Calia/LEAF/tree/main/models. GPL-3.0 license
Optimization: Gaussian Naive Bayes	Algorithm	Gaussian Naive Bayes
	Meta-predictions	No
	Data encoding	Global features (numerical discrete, numerical continuous, cathegorical-one-hot-encoded)
	Parameters	Default
	Features	30
	Fitting	5 < f < 100, p < Npos+Nneg
	Availability of configuration	Yes, model.pkl. URL: https://github.com/Giulia-Calia/LEAF/tree/main/models. GPL-3.0 license
Optimization: Multinomial Naive Bayes	Algorithm	Multinomial Naive Bayes
	Meta-predictions	No
	Data encoding	Global features (numerical discrete, numerical continuous, cathegorical-one-hot-encoded)
	Parameters	alpha:[0.001, 0.1, 1, 10, 100]
	Features	30
	Fitting	5 < f < 100, p < Npos+Nneg
	Availability of configuration	Yes, model.pkl. URL: https://github.com/Giulia-Calia/LEAF/tree/main/models GPL-3.0 license
Model: Random Forest	Interpretability	Trasparent - SHAP feature importance and model interpretation
	Output	Binary classification
	Execution time	NA
	Availability of software	Github repository: URL: https://github.com/Giulia-Calia/LEAF.git GPL-3.0 license. Singularity3.7 container or stand-alone
Model: XGBoost	Interpretability	Trasparent - SHAP feature importance and model interpretation
	Output	Binary classification
	Execution time	NA
	Availability of software	Github repository: URL: https://github.com/Giulia-Calia/LEAF.git GPL-3.0 license. Singularity3.7 container or stand-alone
Model: Gaussian Naive Bayes	Interpretability	Trasparent - SHAP feature importance and model interpretation
	Output	Binary classification
	Execution time	NA
	Availability of software	Github repository: URL: https://github.com/Giulia-Calia/LEAF.git GPL-3.0 license. Singularity3.7 container or stand-alone
Model: Multinomial Naive Bayes	Interpretability	Trasparent - SHAP feature importance and model interpretation
	Output	Binary classification
	Execution time	NA
	Availability of software	Github repository: URL: https://github.com/Giulia-Calia/LEAF.git GPL-3.0 license. Singularity3.7 container or stand-alone
Evaluation	Evaluation method	Cross-validation - stratified 5-fold
	Performance measures	Accuracy, Precision, Recall, F1-measure
	Comparison	EffectorP, EffectorO, Deepredeff-fungi, Deepredeff-oomycetes, Deepredeff-bacteria
	Confidence	NA
	Availability of evaluation	Yes.
It includes informations on the ML model/s used in the article according to DOME reccomendations. Find more details in the pubblication DOI: 10.1038/s41592-021-01205-4.
