# Supplementary material for: Definition of the effector landscape across 13 phytoplasma proteomes with LEAPH and EffectorComb
Source: NAR Genom Bioinform. 2024 Jul 30;6(3):lqae087. doi: 10.1093/nargab/lqae087 (PMC11287381; doi:10.1093/nargab/lqae087)
Supplement: lqae087_Supplemental_Files [file lqae087_supplemental_files.zip › Additional_table5.xlsx]

## Sheet: Additional_table5
Additional Table 5: Self-Organizing Map implementation informations.
SOM_dimensions	8x8	9x9	10x10	11x11
Explained Variance	81.20%	82.90%	84.90%	85.30%
Quantization Error	0.097	0.088	0.078	0.075
Topographic Error	0.45	0.41	0.38	0.5
Kaski-Lagus Error	1.05	1.07	0.91	0.96
It includes: SOM_dimensions, the number of hexagon in which to fit the data; Explained Variance, how much of the data variance is explained by the corresponding implementation (the higher the better); Quantization Error, the difference between the current feature vector and the closest feature vector in the SOM (the lower the better); Topographic Error, refers to the amount of topographic structu…
