# Supplementary material for: Definition of the effector landscape across 13 phytoplasma proteomes with LEAPH and EffectorComb
Source: NAR Genom Bioinform. 2024 Jul 30;6(3):lqae087. doi: 10.1093/nargab/lqae087 (PMC11287381; doi:10.1093/nargab/lqae087)
Supplement: lqae087_Supplemental_Files [file lqae087_supplemental_files.zip › Additional_table6.xlsx]

## Sheet: Additional_table6
Additional Table 6: Cross-validation performances for each model included in LEAPH.
	Accuracy				F-measure				Precision				Recall
Fold	Random Forest	XGBoost	Gaussian Naive Bayes	Multinomial Naive Bayes	Random Forest	XGBoost	Gaussian Naive Bayes	Multinomial Naive Bayes	Random Forest	XGBoost	Gaussian Naive Bayes	Multinomial Naive Bayes	Random Forest	XGBoost	Gaussian Naive Bayes	Multinomial Naive Bayes
1	95.83%	94.79%	98.96%	93.75%	94.44%	93.15%	98.63%	91.89%	97.14%	94.44%	100.00%	91.89%	91.89%	91.89%	97.30%	91.89%
2	96.88%	96.88%	97.92%	97.92%	96.00%	96.00%	97.30%	97.37%	94.74%	94.74%	97.30%	94.87%	97.30%	97.30%	97.30%	100.00%
3	98.96%	98.96%	98.96%	98.96%	98.67%	98.67%	98.67%	98.63%	97.37%	97.37%	97.37%	100.00%	100.00%	100.00%	100.00%	97.30%
4	97.92%	96.88%	97.92%	98.96%	97.30%	95.89%	97.30%	98.63%	97.30%	97.22%	97.30%	100.00%	97.30%	94.59%	97.30%	97.30%
5	98.95%	97.89%	98.95%	97.89%	98.59%	97.14%	98.59%	97.22%	100.00%	100.00%	100.00%	97.22%	97.22%	94.44%	97.22%	97.22%
mean	97.71%	97.08%	98.54%	97.50%	97.00%	96.17%	98.10%	96.75%	97.31%	96.75%	98.39%	96.80%	96.74%	95.65%	97.82%	96.74%
std	1.21%	1.38%	0.51%	1.93%	1.61%	1.81%	0.65%	2.50%	1.67%	2.03%	1.31%	3.11%	2.65%	2.77%	1.09%	2.65%
It includes measurement of accuracy, F-measure, precision and recall for each fold in a 5-fold cross validation configuration and for each model (Random Forest, XGBoost, Gaussian Naive Bayes, Multinomial Naive Bayes.
