# Supplementary material for: Definition of the effector landscape across 13 phytoplasma proteomes with LEAPH and EffectorComb
Source: NAR Genom Bioinform. 2024 Jul 30;6(3):lqae087. doi: 10.1093/nargab/lqae087 (PMC11287381; doi:10.1093/nargab/lqae087)
Supplement: lqae087_Supplemental_Files [file lqae087_supplemental_files.zip › Additional_table7_updated_phyeff.xlsx]

## Sheet: Additional_table7
Additional Table 7: Performance comparison between LEAPH and state-of-the-art tools for putative effector prediction.
Model/Tool	Accuracy	F-measure	Precision	Recall
LEAPH	97.49%	96.79%	95.26%	98.37%
SignalP4.1	92.69%	90.25%	92.57%	88.04%
SignalP4.1+TMHMM2.0	94.57%	92.53%	98.17%	87.50%
SignalP4.1/TMHMM2.0	95.41%	94.21%	91.33%	97.28%
PhyEffector	92.69%	90.40%	91.16%	89.67%
EffectorP3	41.75%	56.61%	39.65%	98.91%
EffectorO	38.83%	49.57%	36.27%	78.26%
Deepredeff-Bacteria	16.70%	5.67%	5.02%	6.52%
Deepredeff-Fungi	42.38%	55.05%	39.30%	91.85%
Deepredeff-Oomycetes	58.87%	25.10%	41.77%	17.93%
It includes performance measurements in terms of accuracy, F-measure, precision and recall of both LEAPH, SignalP4.1, different combinations of signalP4.1 and TMHMM2.0, PhyEffector, EffectorP3, EffectorO and Deepredeff, all applied on the trraining set.
