# Supplementary material for: Definition of the effector landscape across 13 phytoplasma proteomes with LEAPH and EffectorComb
Source: NAR Genom Bioinform. 2024 Jul 30;6(3):lqae087. doi: 10.1093/nargab/lqae087 (PMC11287381; doi:10.1093/nargab/lqae087)
Supplement: lqae087_Supplemental_Files [file lqae087_supplemental_files.zip › Additional_table8.xlsx]

## Sheet: Additional_table8
Additional Table 8: LEAPH predicted proteins on proteomes and agreement with other software.
Organism	Total_proteins	Predicted_putative_pathogenicity_proteins (%)	Predicted_classically_secreted (%)	Predicted_by_SecretomeP2_LEAPH	Predicted_by_SecretomeP2_only	Predicted_by_LEAPH_only (%)	Predicted_by_LEAPH_only_mTMR (%)
CaPoryzae_strainMbita1	410	131 (32%)	71 (54.2%)	0	15	60 (45.8%)	46 (76.6%)
CaPoryzae_strainNGS-S10	392	111 (28.3%)	64 (57.6%)	2	24	45 (40.5%)	35 (77.7%)
CaPphoenicium_strainChiP	528	146 (27.7%)	74 (50.7%)	7	67	65 (44.5%)	55 (84.6%)
CaPphoenicium_strainSA213	327	74 (22.6%)	25 (33.7%)	4	27	45 (60.8%)	39 (86.6%)
CaPpruni_strainCX	549	164 (29.9%)	70 (42.7%)	4	82	90 (54.8%)	75 (83.3%)
CaPasteris_strainM3	485	150 (30.9%)	53 (35.3%)	9	84	88 (58.6%)	75 (85.2%)
CaPmali_strainAT	448	140 (31.2%)	67 (47.8%)	1	35	72 (51.4%)	63 (87.5%)
CaPziziphi	677	223 (32.9%)	107 (47.9%)	7	84	111 (49.7%)	98 (88.3%)
CaPasteris_strainAYWB	690	215 (31.2%)	97 (45.1%)	11	147	109 (50.6%)	95 (87.2%)
CaPasteris_strainOY-M	730	220 (30.1%)	88 (40%)	21	154	111 (50.4%)	93 (83.8%)
CaPaustraliense	633	206 (32.5%)	82 (39.8%)	23	106	102 (49.5%)	85 (83.3%)
flavescence dorée	498	147 (29.5%)	82 (55.8%)	4	39	62 (42.2%)	52 (83.9%)
CaPtritici	536	160 (29.9%)	66 (41.2%)	0	104	94 (58.7%)	75 (79.9%)
It includes: Organism; Total_proteins, total number of proteins in the proteome, Predicted_putative_pathogenicity_proteins, by LEAPH; Predicted_classically_secreted, among the previous ones, how many are classically secreted; Predicted_by_SecretomeP2_LEAPH, how many of the predicted are in common between SecretomeP2.0 and LEAPH; Predicted by SecretomeP2_only; Predicted_by_LEAPH_only; Predicted_by…
