# Supplementary material for: Definition of the effector landscape across 13 phytoplasma proteomes with LEAPH and EffectorComb
Source: NAR Genom Bioinform. 2024 Jul 30;6(3):lqae087. doi: 10.1093/nargab/lqae087 (PMC11287381; doi:10.1093/nargab/lqae087)
Supplement: lqae087_Supplemental_Files [file lqae087_supplemental_files.zip › Additional_table9.xlsx]

## Sheet: Additional_table9
Additional Table 9: Experimentally validated effector proteins.
Effector_name	Effector_ID	Organism	Pubblication	DOI	LEAPH_prediction	AA_sequence
TENGU	tr|C0H5W6|C0H5W6_ONYPE	CaPasteris_strainOY-M	A. Hoshi et al., 2009	https://doi.org/10.1073/pnas.081303810	4	MVKLKKHKAKLLIFAGFWAILLFLNHNYLIFADQDDDIENVITLIETKENQTEQIKIQCQDLLQKGEKDA
SAP05	tr|Q2NK94|Q2NK94_AYWBP	CaPasteris_strainAYWB	X. Bai et al., 2009, W. Huang et al., 2021	https://doi.org/10.1094/MPMI-22-1-0018, https://doi.org/10.1016/j.cell.2021.08.029	4	MFKIKNNLLKSKIFVFILLGLFVIINNHQAMAAPNEEFVGDMRIVNVNLSNIDILKKHETFKKYFDFTLTGPRYNGNIAEFAMIWKIKNPPLNLLGVFFDDGTRDDEDDKYILEELKQIGNGAKNMYIFWQYEQK
SAP11	tr|Q2NJA6|Q2NJA6_AYWBP	CaPasteris_strainAYWB	X. Bai et al., 2009	https://doi.org/10.1094/MPMI-22-1-0018	4	MLKLKNQFKIISIYLFVFIGLLFININQVIASPKKESSDKKRDIPKINKSEEKNKKQKEDIKRFYTIHKE
SAP11	tr|B3R0L2|B3R0L2_PHYMT	CaPmali_strainAT	M. Kube et al., 2008	https://doi.org/10.1186/1471-2164-9-306	4	MFKFKSQIKVIYICLFIILGLFFIINNNHVMASPPKKDSNKGKSIDKSVSSKRETVSIREYRELEMALNQLPEEERNTIMETLNNPEKMEVLLKKAQDEANKKRGGSSSSQHDDNNKDKGKK
SAP54	tr|Q2NJQ2|Q2NJQ2_AYWBP	CaPasteris_strainAYWB	X. Bai et al., 2009, A. M. MacLean et al., 2011	https://doi.org/10.1094/MPMI-22-1-0018, https://doi.org/10.1104/pp.111.181586	4	MFKIKNNLLLLLNVFVFAFLGLFLINNNQQVMGMDKDIASTSNNNPNITNYSIEENIINLKYKIRENAVKKINIENEIQQLSNNEPRKNTLLTLKKNLENLINNQKEQLKTYQILLKTLNDENN
PHYL1	tr|X5IFG3|X5IFG3_ONYPH	CaPasteris_strainOY-M	K. Maejima et al., 2014	https://doi.org/10.1111/tpj.12495	4	MFKIKNNLLLLLNSFIVFAFLGLFLIANNQQVMGMNKDIASASNNNQNITNYSIEENIINLKYKIRKNAVKKINTEREIQQLSNNDPNKNTLLALKQNLENLIHNQKEQLKTYQKLLKTLNDENN
ncSecP3	lcl|NZ_CP025121.1_prot_WP_161554967.1_143	CaPziziphi	X. Gao et al., 2023	https://doi.org/10.1186/s42483-023-00166-0	1	MKNNNQKQKKYFYVDFEVTTGQYLTLRIPKDGDGNQNGSNNDRANKKTNIKK
ncSecP9	lcl|NZ_CP025121.1_prot_WP_121463838.1_186	CaPziziphi	X. Gao et al., 2023	https://doi.org/10.1186/s42483-023-00166-0	-	MDFDLGSQKRLAEALRRAHARGVKWLTTNYPTQEILQFYQGFNFNYMLATTNVKKKKKY
ncSecP12	lcl|NZ_CP025121.1_prot_WP_161554974.1_240	CaPziziphi	X. Gao et al., 2023	https://doi.org/10.1186/s42483-023-00166-0	1	MPFIKKNHKTKTKNIRNKKTTNPKKAKTKNNKNILSPKVNNTNYLIVEQIQSLLKKIK
ncSecP14	lcl|NZ_CP025121.1_prot_WP_121463915.1_271	CaPziziphi	X. Gao et al., 2023	https://doi.org/10.1186/s42483-023-00166-0	4	MHKIQKKNLVIIVLVLLIIVSLVFVGIKLMNPQSSQEKSFSDTTQSLNGSEKQDENIEEVMIEVGDPKDMKTKIKEFIRNKIHNEDFNLLTYDVSVPSYNPIDKTITGTNSRGPIIQSGGFCCPIKDPSPDLLAVYFDGGGKAWSR
ncSecP16	lcl|NZ_CP025121.1_prot_WP_161554978.1_293	CaPziziphi	X. Gao et al., 2023	https://doi.org/10.1186/s42483-023-00166-0	-	MYEGMLSGTIKLRDSIQCDYDETSTNRLFGSPPFRTSKTLRNHPIRGIKN
ncSecP22	lcl|NZ_CP025121.1_prot_WP_121463976.1_348	CaPziziphi	X. Gao et al., 2023	https://doi.org/10.1186/s42483-023-00166-0	3	MQNIKKLITNYKKTFIFLTITLIFLISVSIYYLIREKEKISNQVVENKQITWNQNPKTEEEYNIALEQWKNQCCFQSGSTYVASTIVSKLGSPSKTGKLTRELYCLDSGNIWVPSLTVAYVNAIPEEQFKLDYCYFKNWTLDVINFTRKGTPYDNSFCGFGGNSPACRLVFDSGWSIKFDTYCDTTPPPTKPSHMR
SWP1	2570378669	CaPtritici	N. Wang et al., 2018	https://doi.org/10.1111/ppa.12786	4	MFKLQKQFKIISIFLFVFLGLFLINNNVHQVIATPKKNHEKDIISSKEESKKDIKNFYELYNTLENYSEEERNKIIQMLSNPEITKILEEKTKEIKNQEKGSSSKNPNKKKK
SWP11	2570378917	CaPtritici	N. Wang et al., 2018	https://doi.org/10.1111/ppa.12786	4	MFKLQNKFKIISVCLLFFLGLFLINNYYVMAMNNGHISQNNGHDNNHTNFQNQARILQNLNFQQARIVEQIFNARNNNSSEEVINNLVRQNIELSNRIAEQQIIVHNAIPQQNDQNQQNNPRRR
SWP12	2570378919	CaPtritici	N. Wang et al., 2018	https://doi.org/10.1111/ppa.12786	4	MFNIIKKIIKWILIILGLLLCLFIGFIVLTEMNIIKLPEFPKKEIPSIKETKADIKDEWEETDHRGRTQSMIKIHYTFDGLNGIGYYQQQLANKENIGSFVGSFELMKIQERLETQKEPSNLANYIREDYPFDRWNNQRVNL
SWP16	2570378958	CaPtritici	L. Wang et al., 2021	https://doi.org/10.1111/plb.13257	4	MMNTKRKIILIIWIIFISIILLILLFLLSLRLPKLRKTKNNKNENEAKTQSQYQTQYIYDTNKINNIIK
SWP21	2570378971	CaPtritici	N. Wang et al., 2018	https://doi.org/10.1111/ppa.12786	4	VVKLKKNKAKLLIFAGFWAILLFLNHNYLVFADQDDDIENMITLIETKENQTEEIKTQCQDLLQKGEKDA
It includes: Effector_name, common name of effector; Effector_ID, identification name given to the effector by reference database; Organism; Pubblication, available pubblication from which reteive informations on sequences; DOI; LEAPH_prediction, LEAPH agreement-score; AA_sequence, aminoacid sequence.
